# Supplementary material for: PhenoSpD: an integrated toolkit for phenotypic correlation estimation and multiple testing correction using GWAS summary statistics
Source: Gigascience. 2018 Aug 24;7(8):giy090. doi: 10.1093/gigascience/giy090 (PMC6109640; doi:10.1093/gigascience/giy090)
Supplement: Supplemental Files [file giy090_supplemental_files.zip]

Archive with 3 entries (3 files):
- PhenoSpD-Supplementary_Tables_final-v2.xlsx
- PhenoSpD_maintext_revision-final-track-records.docx
- Reply-to-reviewers-comments-final.docx
