# Supplementary material for: PhenoSpD: an integrated toolkit for phenotypic correlation estimation and multiple testing correction using GWAS summary statistics
Source: Gigascience. 2018 Aug 24;7(8):giy090. doi: 10.1093/gigascience/giy090 (PMC6109640; doi:10.1093/gigascience/giy090)
Supplement: Supplemental Files [file giy090_supplemental_files.zip › PhenoSpD-Supplementary_Tables_final-v2.xlsx]

## Sheet: TableS1
	Selection citeria
1	Non-sex-stratified GWAS (except age at menarche and age at menopause for female)
2	Select unique GWAS with maximum sample size and number of SNPs included.
3	Sample size of the GWAS is larger than 5000
4	Number of SNPs included in the GWAS is larger than 200,000
5	Meta-analyses using a GWAS backbone chip only (i.e. exclude meta-analyses involving immuno | metabo | psych | exome chip or GWAS + custom chip)
6	SNP heritability at least > 0.05

## Sheet: TableS2
UKBB_ID	Trait	category	population	sex	ncase	ncontrol	sample_size	nsnp	consortium
1001	Duration of strenuous sports	Risk factor	Europrean	Males and Females	NA	NA	34342	10894596	Neale Lab
1011	Frequency of light DIY in last 4 weeks	Risk factor	Europrean	Males and Females	NA	NA	169623	10894596	Neale Lab
102	Pulse rate automated reading	Risk factor	Europrean	Males and Females	NA	NA	317756	10894596	Neale Lab
1021	Duration of light DIY	Risk factor	Europrean	Males and Females	NA	NA	168725	10894596	Neale Lab
1070	Time spent watching television (TV)	Risk factor	Europrean	Males and Females	NA	NA	319740	10894596	Neale Lab
1080	Time spent using computer	Risk factor	Europrean	Males and Females	NA	NA	261987	10894596	Neale Lab
1090	Time spent driving	Risk factor	Europrean	Males and Females	NA	NA	224813	10894596	Neale Lab
1100	Drive faster than motorway speed limit	Risk factor	Europrean	Males and Females	NA	NA	306030	10894596	Neale Lab
1160	Sleep duration	Risk factor	Europrean	Males and Females	NA	NA	335410	10894596	Neale Lab
1170	Getting up in morning	Risk factor	Europrean	Males and Females	NA	NA	336501	10894596	Neale Lab
1180	Morning/evening person (chronotype)	Risk factor	Europrean	Males and Females	NA	NA	301143	10894596	Neale Lab
1190	Nap during day	Risk factor	Europrean	Males and Females	NA	NA	337074	10894596	Neale Lab
1200	Sleeplessness / insomnia	Disease	Europrean	Males and Females	NA	NA	336965	10894596	Neale Lab
1210	Snoring	Risk factor	Europrean	Males and Females	117812	196637	314449	10894596	Neale Lab
1220	Daytime dozing / sleeping (narcolepsy)	Risk factor	Europrean	Males and Females	NA	NA	336082	10894596	Neale Lab
1239	Current tobacco smoking	Risk factor	Europrean	Males and Females	NA	NA	337030	10894596	Neale Lab
1249	Past tobacco smoking	Risk factor	Europrean	Males and Females	NA	NA	310749	10894596	Neale Lab
1259	Smoking/smokers in household	Risk factor	Europrean	Males and Females	NA	NA	311142	10894596	Neale Lab
1269	Exposure to tobacco smoke at home	Risk factor	Europrean	Males and Females	NA	NA	305723	10894596	Neale Lab
1279	Exposure to tobacco smoke outside home	Risk factor	Europrean	Males and Females	NA	NA	286550	10894596	Neale Lab
134	Number of self-reported cancers	Risk factor	Europrean	Males and Females	NA	NA	337154	10894596	Neale Lab
135	Number of self-reported non-cancer illnesses	Risk factor	Europrean	Males and Females	NA	NA	337159	10894596	Neale Lab
136	Number of operations self-reported	Risk factor	Europrean	Males and Females	NA	NA	337159	10894596	Neale Lab
137	Number of treatments/medications taken	Risk factor	Europrean	Males and Females	NA	NA	337159	10894596	Neale Lab
1558	Alcohol intake frequency.	Risk factor	Europrean	Males and Females	NA	NA	336965	10894596	Neale Lab
1568	Average weekly red wine intake	Risk factor	Europrean	Males and Females	NA	NA	241008	10894596	Neale Lab
1578	Average weekly champagne plus white wine intake	Risk factor	Europrean	Males and Females	NA	NA	240864	10894596	Neale Lab
1588	Average weekly beer plus cider intake	Risk factor	Europrean	Males and Females	NA	NA	241447	10894596	Neale Lab
1598	Average weekly spirits intake	Risk factor	Europrean	Males and Females	NA	NA	240658	10894596	Neale Lab
1608	Average weekly fortified wine intake	Risk factor	Europrean	Males and Females	NA	NA	241381	10894596	Neale Lab
1618	Alcohol usually taken with meals	Risk factor	Europrean	Males and Females	116941	55513	172454	10894596	Neale Lab
1628	Alcohol intake versus 10 years previously	Risk factor	Europrean	Males and Females	NA	NA	313248	10894596	Neale Lab
1677	Breastfed as a baby	Risk factor	Europrean	Males and Females	181621	74260	255881	10894596	Neale Lab
1687	Comparative body size at age 10	Risk factor	Europrean	Males and Females	NA	NA	331693	10894596	Neale Lab
1767	Adopted as a child	Risk factor	Europrean	Males and Females	4567	332176	336743	10894596	Neale Lab
1787	Maternal smoking around birth	Risk factor	Europrean	Males and Females	88601	201126	289727	10894596	Neale Lab
1797	Father still alive	Risk factor	Europrean	Males and Females	76074	252620	328694	10894596	Neale Lab
1807	Father's age at death	Risk factor	Europrean	Males and Females	NA	NA	248726	10894596	Neale Lab
1873	Number of full brothers	Risk factor	Europrean	Males and Females	NA	NA	332194	10894596	Neale Lab
1883	Number of full sisters	Risk factor	Europrean	Males and Females	NA	NA	332255	10894596	Neale Lab
189	Townsend deprivation index at recruitment	Risk factor	Europrean	Males and Females	NA	NA	336798	10894596	Neale Lab
1920	Mood swings	Risk factor	Europrean	Males and Females	148601	180827	329428	10894596	Neale Lab
1930	Miserableness	Risk factor	Europrean	Males and Females	141755	190101	331856	10894596	Neale Lab
1940	Irritability	Risk factor	Europrean	Males and Females	90282	232386	322668	10894596	Neale Lab
1950	Sensitivity / hurt feelings	Risk factor	Europrean	Males and Females	182340	145492	327832	10894596	Neale Lab
1960	Fed-up feelings	Risk factor	Europrean	Males and Females	134124	196425	330549	10894596	Neale Lab
1970	Nervous feelings	Risk factor	Europrean	Males and Females	77767	250958	328725	10894596	Neale Lab
1980	Worrier / anxious feelings	Risk factor	Europrean	Males and Females	186559	142158	328717	10894596	Neale Lab
1990	Tense / 'highly strung'	Risk factor	Europrean	Males and Females	56012	271220	327232	10894596	Neale Lab
2000	Worry too long after embarrassment	Risk factor	Europrean	Males and Females	154615	169151	323766	10894596	Neale Lab
20001_1001	Cancer code self-reported: lung cancer	Disease	Europrean	Males and Females	190	336969	337159	10894596	Neale Lab
20001_1002	Cancer code self-reported: breast cancer	Disease	Europrean	Males and Females	7480	329679	337159	10894596	Neale Lab
20001_1019	Cancer code self-reported: small intestine/small bowel cancer	Disease	Europrean	Males and Females	156	337003	337159	10894596	Neale Lab
20001_1044	Cancer code self-reported: prostate cancer	Disease	Europrean	Males and Females	2495	334664	337159	10894596	Neale Lab
20001_1059	Cancer code self-reported: malignant melanoma	Disease	Europrean	Males and Females	2677	334482	337159	10894596	Neale Lab
20001_1061	Cancer code self-reported: basal cell carcinoma	Disease	Europrean	Males and Females	3156	334003	337159	10894596	Neale Lab
20001_1062	Cancer code self-reported: squamous cell carcinoma	Disease	Europrean	Males and Females	404	336755	337159	10894596	Neale Lab
20002_1065	Non-cancer illness code self-reported: hypertension	Disease	Europrean	Males and Females	87690	249469	337159	10894596	Neale Lab
20002_1074	Non-cancer illness code self-reported: angina	Disease	Europrean	Males and Females	10612	326547	337159	10894596	Neale Lab
20002_1075	Non-cancer illness code self-reported: heart attack/myocardial infarction	Disease	Europrean	Males and Females	7735	329424	337159	10894596	Neale Lab
20002_1093	Non-cancer illness code self-reported: pulmonary embolism +/- dvt	Disease	Europrean	Males and Females	2801	334358	337159	10894596	Neale Lab
20002_1094	Non-cancer illness code self-reported: deep venous thrombosis (dvt)	Disease	Europrean	Males and Females	6767	330392	337159	10894596	Neale Lab
20002_1111	Non-cancer illness code self-reported: asthma	Disease	Europrean	Males and Females	39049	298110	337159	10894596	Neale Lab
20002_1112	Non-cancer illness code self-reported: chronic obstructive airways disease/copd	Disease	Europrean	Males and Females	1179	335980	337159	10894596	Neale Lab
20002_1113	Non-cancer illness code self-reported: emphysema/chronic bronchitis	Disease	Europrean	Males and Females	4573	332586	337159	10894596	Neale Lab
20002_1123	Non-cancer illness code self-reported: sleep apnoea	Disease	Europrean	Males and Females	1064	336095	337159	10894596	Neale Lab
20002_1138	Non-cancer illness code self-reported: gastro-oesophageal reflux (gord) / gastric reflux	Disease	Europrean	Males and Females	14316	322843	337159	10894596	Neale Lab
20002_1162	Non-cancer illness code self-reported: cholelithiasis/gall stones	Disease	Europrean	Males and Females	5573	331586	337159	10894596	Neale Lab
20002_1197	Non-cancer illness code self-reported: kidney stone/ureter stone/bladder stone	Disease	Europrean	Males and Females	2694	334465	337159	10894596	Neale Lab
20002_1201	Non-cancer illness code self-reported: bladder problem (not cancer)	Disease	Europrean	Males and Females	2006	335153	337159	10894596	Neale Lab
20002_1220	Non-cancer illness code self-reported: diabetes	Disease	Europrean	Males and Females	13243	323916	337159	10894596	Neale Lab
20002_1223	Non-cancer illness code self-reported: type 2 diabetes	Disease	Europrean	Males and Females	2133	335026	337159	10894596	Neale Lab
20002_1225	Non-cancer illness code self-reported: hyperthyroidism/thyrotoxicosis	Disease	Europrean	Males and Females	2547	334612	337159	10894596	Neale Lab
20002_1226	Non-cancer illness code self-reported: hypothyroidism/myxoedema	Disease	Europrean	Males and Females	16376	320783	337159	10894596	Neale Lab
20002_1265	Non-cancer illness code self-reported: migraine	Disease	Europrean	Males and Females	10007	327152	337159	10894596	Neale Lab
20002_1277	Non-cancer illness code self-reported: glaucoma	Disease	Europrean	Males and Females	3536	333623	337159	10894596	Neale Lab
20002_1281	Non-cancer illness code self-reported: retinal detachment	Disease	Europrean	Males and Females	1140	336019	337159	10894596	Neale Lab
20002_1286	Non-cancer illness code self-reported: depression	Disease	Europrean	Males and Females	19195	317964	337159	10894596	Neale Lab
20002_1287	Non-cancer illness code self-reported: anxiety/panic attacks	Disease	Europrean	Males and Females	4611	332548	337159	10894596	Neale Lab
20002_1291	Non-cancer illness code self-reported: mania/bipolar disorder/manic depression	Disease	Europrean	Males and Females	902	336257	337159	10894596	Neale Lab
20002_1293	Non-cancer illness code self-reported: bone disorder	Disease	Europrean	Males and Females	762	336397	337159	10894596	Neale Lab
20002_1294	Non-cancer illness code self-reported: back problem	Disease	Europrean	Males and Females	5901	331258	337159	10894596	Neale Lab
20002_1295	Non-cancer illness code self-reported: joint disorder	Disease	Europrean	Males and Females	1621	335538	337159	10894596	Neale Lab
20002_1309	Non-cancer illness code self-reported: osteoporosis	Disease	Europrean	Males and Females	5266	331893	337159	10894596	Neale Lab
20002_1313	Non-cancer illness code self-reported: ankylosing spondylitis	Disease	Europrean	Males and Females	968	336191	337159	10894596	Neale Lab
20002_1330	Non-cancer illness code self-reported: iron deficiency anaemia	Disease	Europrean	Males and Females	1836	335323	337159	10894596	Neale Lab
20002_1331	Non-cancer illness code self-reported: pernicious anaemia	Disease	Europrean	Males and Females	1020	336139	337159	10894596	Neale Lab
20002_1351	Non-cancer illness code self-reported: uterine fibroids	Disease	Europrean	Males and Females	5168	331991	337159	10894596	Neale Lab
20002_1353	Non-cancer illness code self-reported: vaginal prolapse/uterine prolapse	Disease	Europrean	Males and Females	1870	335289	337159	10894596	Neale Lab
20002_1386	Non-cancer illness code self-reported: allergy or anaphylactic reaction to drug	Disease	Europrean	Males and Females	3043	334116	337159	10894596	Neale Lab
20002_1387	Non-cancer illness code self-reported: hayfever/allergic rhinitis	Disease	Europrean	Males and Females	19320	317839	337159	10894596	Neale Lab
20002_1396	Non-cancer illness code self-reported: enlarged prostate	Disease	Europrean	Males and Females	4609	332550	337159	10894596	Neale Lab
20002_1406	Non-cancer illness code self-reported: muscle or soft tissue injuries	Disease	Europrean	Males and Females	2469	334690	337159	10894596	Neale Lab
20002_1417	Non-cancer illness code self-reported: nasal polyps	Disease	Europrean	Males and Females	1489	335670	337159	10894596	Neale Lab
20002_1430	Non-cancer illness code self-reported: hypopituitarism	Disease	Europrean	Males and Females	118	337041	337159	10894596	Neale Lab
20002_1452	Non-cancer illness code self-reported: eczema/dermatitis	Disease	Europrean	Males and Females	8718	328441	337159	10894596	Neale Lab
20002_1453	Non-cancer illness code self-reported: psoriasis	Disease	Europrean	Males and Females	3871	333288	337159	10894596	Neale Lab
20002_1456	Non-cancer illness code self-reported: malabsorption/coeliac disease	Disease	Europrean	Males and Females	1452	335707	337159	10894596	Neale Lab
20002_1458	Non-cancer illness code self-reported: diverticular disease/diverticulitis	Disease	Europrean	Males and Females	3840	333319	337159	10894596	Neale Lab
20002_1462	Non-cancer illness code self-reported: crohns disease	Disease	Europrean	Males and Females	1032	336127	337159	10894596	Neale Lab
20002_1463	Non-cancer illness code self-reported: ulcerative colitis	Disease	Europrean	Males and Females	1795	335364	337159	10894596	Neale Lab
20002_1464	Non-cancer illness code self-reported: rheumatoid arthritis	Disease	Europrean	Males and Females	3730	333429	337159	10894596	Neale Lab
20002_1465	Non-cancer illness code self-reported: osteoarthritis	Disease	Europrean	Males and Females	28257	308902	337159	10894596	Neale Lab
20002_1466	Non-cancer illness code self-reported: gout	Disease	Europrean	Males and Females	4807	332352	337159	10894596	Neale Lab
20002_1473	Non-cancer illness code self-reported: high cholesterol	Disease	Europrean	Males and Females	41296	295863	337159	10894596	Neale Lab
20002_1474	Non-cancer illness code self-reported: hiatus hernia	Disease	Europrean	Males and Females	7865	329294	337159	10894596	Neale Lab
20002_1494	Non-cancer illness code self-reported: varicose veins	Disease	Europrean	Males and Females	1213	335946	337159	10894596	Neale Lab
20002_1497	Non-cancer illness code self-reported: pneumothorax	Disease	Europrean	Males and Females	145	337014	337159	10894596	Neale Lab
20002_1526	Non-cancer illness code self-reported: polio / poliomyelitis	Disease	Europrean	Males and Females	238	336921	337159	10894596	Neale Lab
20002_1538	Non-cancer illness code self-reported: arthritis (nos)	Disease	Europrean	Males and Females	2599	334560	337159	10894596	Neale Lab
20002_1588	Non-cancer illness code self-reported: hypertrophic cardiomyopathy (hcm / hocm)	Disease	Europrean	Males and Females	71	337088	337159	10894596	Neale Lab
20002_1661	Non-cancer illness code self-reported: vitiligo	Disease	Europrean	Males and Females	95	337064	337159	10894596	Neale Lab
20003_1140860696	Treatment/medication code: lisinopril	Medication	Europrean	Males and Females	9393	327766	337159	10894596	Neale Lab
20003_1140860806	Treatment/medication code: ramipril	Medication	Europrean	Males and Females	15787	321372	337159	10894596	Neale Lab
20003_1140860954	Treatment/medication code: isosorbide mononitrate	Medication	Europrean	Males and Females	1107	336052	337159	10894596	Neale Lab
20003_1140861008	Treatment/medication code: isosorbide dinitrate	Medication	Europrean	Males and Females	81	337078	337159	10894596	Neale Lab
20003_1140861832	Treatment/medication code: tranexamic acid	Medication	Europrean	Males and Females	439	336720	337159	10894596	Neale Lab
20003_1140861958	Treatment/medication code: simvastatin	Medication	Europrean	Males and Females	38492	298667	337159	10894596	Neale Lab
20003_1140861998	Treatment/medication code: ventolin 100micrograms inhaler	Medication	Europrean	Males and Females	9712	327447	337159	10894596	Neale Lab
20003_1140862236	Treatment/medication code: atrovent 20micrograms inhaler	Medication	Europrean	Males and Females	334	336825	337159	10894596	Neale Lab
20003_1140862382	Treatment/medication code: becotide 50 inhaler	Medication	Europrean	Males and Females	2063	335096	337159	10894596	Neale Lab
20003_1140864070	Treatment/medication code: kapake tablet	Medication	Europrean	Males and Females	94	337065	337159	10894596	Neale Lab
20003_1140864752	Treatment/medication code: lansoprazole	Medication	Europrean	Males and Females	12071	325088	337159	10894596	Neale Lab
20003_1140864952	Treatment/medication code: lisinopril+hydrochlorothiazide 10mg/12.5mg tablet	Medication	Europrean	Males and Females	114	337045	337159	10894596	Neale Lab
20003_1140864992	Treatment/medication code: tramadol	Medication	Europrean	Males and Females	3724	333435	337159	10894596	Neale Lab
20003_1140865634	Treatment/medication code: omeprazole	Medication	Europrean	Males and Females	19668	317491	337159	10894596	Neale Lab
20003_1140865716	Treatment/medication code: senna	Medication	Europrean	Males and Females	634	336525	337159	10894596	Neale Lab
20003_1140866738	Treatment/medication code: atenolol	Medication	Europrean	Males and Females	13184	323975	337159	10894596	Neale Lab
20003_1140868226	Treatment/medication code: aspirin	Medication	Europrean	Males and Females	45012	292147	337159	10894596	Neale Lab
20003_1140869176	Treatment/medication code: logynon tablet	Medication	Europrean	Males and Females	141	337018	337159	10894596	Neale Lab
20003_1140870504	Treatment/medication code: hydroxocobalamin product	Medication	Europrean	Males and Females	84	337075	337159	10894596	Neale Lab
20003_1140870570	Treatment/medication code: vitamin b12 preparation	Medication	Europrean	Males and Females	1030	336129	337159	10894596	Neale Lab
20003_1140871310	Treatment/medication code: ibuprofen	Medication	Europrean	Males and Females	41952	295207	337159	10894596	Neale Lab
20003_1140871692	Treatment/medication code: morphine	Medication	Europrean	Males and Females	194	336965	337159	10894596	Neale Lab
20003_1140874420	Treatment/medication code: quinine	Medication	Europrean	Males and Females	2272	334887	337159	10894596	Neale Lab
20003_1140874744	Treatment/medication code: gliclazide	Medication	Europrean	Males and Females	2807	334352	337159	10894596	Neale Lab
20003_1140874866	Treatment/medication code: carbimazole	Medication	Europrean	Males and Females	275	336884	337159	10894596	Neale Lab
20003_1140874930	Treatment/medication code: prednisolone	Medication	Europrean	Males and Females	1940	335219	337159	10894596	Neale Lab
20003_1140875408	Treatment/medication code: allopurinol	Medication	Europrean	Males and Females	3819	333340	337159	10894596	Neale Lab
20003_1140876136	Treatment/medication code: beconase 50micrograms nasal spray	Medication	Europrean	Males and Females	2274	334885	337159	10894596	Neale Lab
20003_1140876146	Treatment/medication code: rhinocort 50micrograms nasal spray	Medication	Europrean	Males and Females	145	337014	337159	10894596	Neale Lab
20003_1140879406	Treatment/medication code: ranitidine	Medication	Europrean	Males and Females	5481	331678	337159	10894596	Neale Lab
20003_1140879616	Treatment/medication code: amitriptyline	Medication	Europrean	Males and Females	6403	330756	337159	10894596	Neale Lab
20003_1140879628	Treatment/medication code: dothiepin	Medication	Europrean	Males and Females	138	337021	337159	10894596	Neale Lab
20003_1140879760	Treatment/medication code: bisoprolol	Medication	Europrean	Males and Females	4985	332174	337159	10894596	Neale Lab
20003_1140879778	Treatment/medication code: doxazosin	Medication	Europrean	Males and Females	3803	333356	337159	10894596	Neale Lab
20003_1140879802	Treatment/medication code: amlodipine	Medication	Europrean	Males and Females	13693	323466	337159	10894596	Neale Lab
20003_1140881856	Treatment/medication code: salbutamol	Medication	Europrean	Males and Females	3972	333187	337159	10894596	Neale Lab
20003_1140882800	Treatment/medication code: eumovate cream	Medication	Europrean	Males and Females	367	336792	337159	10894596	Neale Lab
20003_1140883066	Treatment/medication code: insulin product	Medication	Europrean	Males and Females	3319	333840	337159	10894596	Neale Lab
20003_1140883504	Treatment/medication code: cetirizine	Medication	Europrean	Males and Females	3821	333338	337159	10894596	Neale Lab
20003_1140884444	Treatment/medication code: codeine	Medication	Europrean	Males and Females	1759	335400	337159	10894596	Neale Lab
20003_1140884488	Treatment/medication code: diclofenac	Medication	Europrean	Males and Females	7116	330043	337159	10894596	Neale Lab
20003_1140884512	Treatment/medication code: liothyronine	Medication	Europrean	Males and Females	86	337073	337159	10894596	Neale Lab
20003_1140884516	Treatment/medication code: thyroxine product	Medication	Europrean	Males and Females	3917	333242	337159	10894596	Neale Lab
20003_1140884600	Treatment/medication code: metformin	Medication	Europrean	Males and Females	8392	328767	337159	10894596	Neale Lab
20003_1140888266	Treatment/medication code: warfarin	Medication	Europrean	Males and Females	3404	333755	337159	10894596	Neale Lab
20003_1140888552	Treatment/medication code: enalapril	Medication	Europrean	Males and Females	2626	334533	337159	10894596	Neale Lab
20003_1140888560	Treatment/medication code: perindopril	Medication	Europrean	Males and Females	4822	332337	337159	10894596	Neale Lab
20003_1140888570	Treatment/medication code: flecainide	Medication	Europrean	Males and Females	560	336599	337159	10894596	Neale Lab
20003_1140909708	Treatment/medication code: furosemide	Medication	Europrean	Males and Females	2539	334620	337159	10894596	Neale Lab
20003_1140910766	Treatment/medication code: nicorandil	Medication	Europrean	Males and Females	1086	336073	337159	10894596	Neale Lab
20003_1140911730	Treatment/medication code: flax oil tablet	Medication	Europrean	Males and Females	552	336607	337159	10894596	Neale Lab
20003_1140916282	Treatment/medication code: venlafaxine	Medication	Europrean	Males and Females	1409	335750	337159	10894596	Neale Lab
20003_1140916356	Treatment/medication code: losartan	Medication	Europrean	Males and Females	3064	334095	337159	10894596	Neale Lab
20003_1140916682	Treatment/medication code: evening primrose oil	Medication	Europrean	Males and Females	5336	331823	337159	10894596	Neale Lab
20003_1140921600	Treatment/medication code: citalopram	Medication	Europrean	Males and Females	5758	331401	337159	10894596	Neale Lab
20003_1140922174	Treatment/medication code: alendronate sodium	Medication	Europrean	Males and Females	3773	333386	337159	10894596	Neale Lab
20003_1140923346	Treatment/medication code: co-codamol	Medication	Europrean	Males and Females	7861	329298	337159	10894596	Neale Lab
20003_1141145896	Treatment/medication code: letrozole	Medication	Europrean	Males and Females	208	336951	337159	10894596	Neale Lab
20003_1141146198	Treatment/medication code: xalatan 0.005% eye drops	Medication	Europrean	Males and Females	958	336201	337159	10894596	Neale Lab
20003_1141146234	Treatment/medication code: atorvastatin	Medication	Europrean	Males and Females	10167	326992	337159	10894596	Neale Lab
20003_1141156836	Treatment/medication code: candesartan cilexetil	Medication	Europrean	Males and Females	3647	333512	337159	10894596	Neale Lab
20003_1141157264	Treatment/medication code: salmeterol product	Medication	Europrean	Males and Females	209	336950	337159	10894596	Neale Lab
20003_1141164828	Treatment/medication code: adcal-d3 1.5g/10micrograms chewable tablet	Medication	Europrean	Males and Females	2261	334898	337159	10894596	Neale Lab
20003_1141168318	Treatment/medication code: clopidogrel	Medication	Europrean	Males and Females	2140	335019	337159	10894596	Neale Lab
20003_1141172436	Treatment/medication code: indivina 1mg/2.5mg tablet	Medication	Europrean	Males and Females	104	337055	337159	10894596	Neale Lab
20003_1141174520	Treatment/medication code: symbicort 100/6 turbohaler	Medication	Europrean	Males and Females	2089	335070	337159	10894596	Neale Lab
20003_1141176832	Treatment/medication code: seretide 50 evohaler	Medication	Europrean	Males and Females	3961	333198	337159	10894596	Neale Lab
20003_1141177600	Treatment/medication code: rosiglitazone	Medication	Europrean	Males and Females	483	336676	337159	10894596	Neale Lab
20003_1141182632	Treatment/medication code: spiriva 18micrograms inhalation capsule	Medication	Europrean	Males and Females	486	336673	337159	10894596	Neale Lab
20003_1141188442	Treatment/medication code: glucosamine product	Medication	Europrean	Males and Females	22914	314245	337159	10894596	Neale Lab
20003_1141190158	Treatment/medication code: cipralex 5mg tablet	Medication	Europrean	Males and Females	297	336862	337159	10894596	Neale Lab
20003_1141191044	Treatment/medication code: levothyroxine sodium	Medication	Europrean	Males and Females	13717	323442	337159	10894596	Neale Lab
20003_1141192736	Treatment/medication code: ezetimibe	Medication	Europrean	Males and Females	1997	335162	337159	10894596	Neale Lab
20003_1141193272	Treatment/medication code: testogel 50mg gel 5g sachet	Medication	Europrean	Males and Females	119	337040	337159	10894596	Neale Lab
20003_1141194794	Treatment/medication code: bendroflumethiazide	Medication	Europrean	Males and Females	19084	318075	337159	10894596	Neale Lab
20003_2038460150	Treatment/medication code: paracetamol	Medication	Europrean	Males and Females	62050	275109	337159	10894596	Neale Lab
20015	Sitting height	Risk factor	Europrean	Males and Females	NA	NA	336172	10894596	Neale Lab
20016	Fluid intelligence score	Risk factor	Europrean	Males and Females	NA	NA	108818	10894596	Neale Lab
20018	Prospective memory result	Risk factor	Europrean	Males and Females	NA	NA	111099	10894596	Neale Lab
20022	Birth weight	Risk factor	Europrean	Males and Females	NA	NA	193063	10894596	Neale Lab
20023	Mean time to correctly identify matches	Risk factor	Europrean	Males and Females	NA	NA	335139	10894596	Neale Lab
2010	Suffer from 'nerves'	Risk factor	Europrean	Males and Females	69352	255896	325248	10894596	Neale Lab
20107_1	Illnesses of father: Heart disease	Disease	Europrean	Males and Females	97385	200852	292053	10894596	Neale Lab
20107_100	Illnesses of father: None of the above (group 1)	Disease	Europrean	Males and Females	109206	185585	292053	10894596	Neale Lab
20107_101	Illnesses of father: None of the above (group 2)	Disease	Europrean	Males and Females	222710	75577	292053	10894596	Neale Lab
20107_13	Illnesses of father: Prostate cancer	Disease	Europrean	Males and Females	22534	270176	292053	10894596	Neale Lab
20107_3	Illnesses of father: Lung cancer	Disease	Europrean	Males and Females	27424	266718	292053	10894596	Neale Lab
20107_6	Illnesses of father: Chronic bronchitis/emphysema	Disease	Europrean	Males and Females	33805	260875	292053	10894596	Neale Lab
20107_8	Illnesses of father: High blood pressure	Disease	Europrean	Males and Females	66341	228609	292053	10894596	Neale Lab
20107_9	Illnesses of father: Diabetes	Disease	Europrean	Males and Females	28197	265210	292053	10894596	Neale Lab
20110_1	Illnesses of mother: Heart disease	Disease	Europrean	Males and Females	62065	249541	308780	10894596	Neale Lab
20110_10	Illnesses of mother: Alzheimer's disease/dementia	Disease	Europrean	Males and Females	26757	283086	308780	10894596	Neale Lab
20110_100	Illnesses of mother: None of the above (group 1)	Disease	Europrean	Males and Females	129391	181873	308780	10894596	Neale Lab
20110_101	Illnesses of mother: None of the above (group 2)	Disease	Europrean	Males and Females	241462	71488	308780	10894596	Neale Lab
20110_5	Illnesses of mother: Breast cancer	Disease	Europrean	Males and Females	25865	283784	308780	10894596	Neale Lab
20110_6	Illnesses of mother: Chronic bronchitis/emphysema	Disease	Europrean	Males and Females	18252	291541	308780	10894596	Neale Lab
20110_8	Illnesses of mother: High blood pressure	Disease	Europrean	Males and Females	94817	216864	308780	10894596	Neale Lab
20110_9	Illnesses of mother: Diabetes	Disease	Europrean	Males and Females	28875	281078	308780	10894596	Neale Lab
20111_1	Illnesses of siblings: Heart disease	Disease	Europrean	Males and Females	26382	235200	259921	10894596	Neale Lab
20111_100	Illnesses of siblings: None of the above (group 1)	Disease	Europrean	Males and Females	178376	84358	259921	10894596	Neale Lab
20111_101	Illnesses of siblings: None of the above (group 2)	Disease	Europrean	Males and Females	224596	40908	259921	10894596	Neale Lab
20111_12	Illnesses of siblings: Severe depression	Disease	Europrean	Males and Females	18239	242505	259921	10894596	Neale Lab
20111_2	Illnesses of siblings: Stroke	Disease	Europrean	Males and Females	8481	252005	259921	10894596	Neale Lab
20111_8	Illnesses of siblings: High blood pressure	Disease	Europrean	Males and Females	54270	208091	259921	10894596	Neale Lab
20111_9	Illnesses of siblings: Diabetes	Disease	Europrean	Males and Females	21747	239328	259921	10894596	Neale Lab
20127	Neuroticism score	Risk factor	Europrean	Males and Females	NA	NA	274108	10894596	Neale Lab
20150	Forced expiratory volume in 1-second (FEV1) Best measure	Risk factor	Europrean	Males and Females	NA	NA	255492	10894596	Neale Lab
20151	Forced vital capacity (FVC) Best measure	Risk factor	Europrean	Males and Females	NA	NA	255492	10894596	Neale Lab
20152	Reproduciblity of spirometry measurement using ERS/ATS criteria	Risk factor	Europrean	Males and Females	199585	55907	255492	10894596	Neale Lab
20153	Forced expiratory volume in 1-second (FEV1) predicted	Risk factor	Europrean	Males and Females	NA	NA	110423	10894596	Neale Lab
20154	Forced expiratory volume in 1-second (FEV1) predicted percentage	Risk factor	Europrean	Males and Females	NA	NA	110423	10894596	Neale Lab
20160	Ever smoked	Risk factor	Europrean	Males and Females	202585	133482	336067	10894596	Neale Lab
20161	Pack years of smoking PREVIEW ONLY	Risk factor	Europrean	Males and Females	NA	NA	101726	10894596	Neale Lab
20162	Pack years adult smoking as proportion of life span exposed to smoking PREVIEW ONLY	Risk factor	Europrean	Males and Females	NA	NA	101726	10894596	Neale Lab
2020	Loneliness isolation	Risk factor	Europrean	Males and Females	58752	273511	332263	10894596	Neale Lab
2030	Guilty feelings	Risk factor	Europrean	Males and Females	92945	235824	328769	10894596	Neale Lab
2040	Risk taking	Risk factor	Europrean	Males and Females	82808	243013	325821	10894596	Neale Lab
2050	Frequency of depressed mood in last 2 weeks	Risk factor	Europrean	Males and Females	NA	NA	323267	10894596	Neale Lab
2060	Frequency of unenthusiasm / disinterest in last 2 weeks	Risk factor	Europrean	Males and Females	NA	NA	326730	10894596	Neale Lab
2070	Frequency of tenseness / restlessness in last 2 weeks	Risk factor	Europrean	Males and Females	NA	NA	325169	10894596	Neale Lab
2080	Frequency of tiredness / lethargy in last 2 weeks	Risk factor	Europrean	Males and Females	NA	NA	327528	10894596	Neale Lab
2090	Seen doctor (GP) for nerves anxiety tension or depression	Risk factor	Europrean	Males and Females	115328	219780	335108	10894596	Neale Lab
2100	Seen a psychiatrist for nerves anxiety tension or depression	Risk factor	Europrean	Males and Females	38008	297880	335888	10894596	Neale Lab
21001	Body mass index (BMI)	Risk factor	Europrean	Males and Females	NA	NA	336107	10894596	Neale Lab
21002	Weight	Risk factor	Europrean	Males and Females	NA	NA	336227	10894596	Neale Lab
21021	Pulse wave Arterial Stiffness index	Risk factor	Europrean	Males and Females	NA	NA	109813	10894596	Neale Lab
2178	Overall health rating	Risk factor	Europrean	Males and Females	NA	NA	336020	10894596	Neale Lab
2188	Long-standing illness disability or infirmity	Risk factor	Europrean	Males and Females	107123	222540	329663	10894596	Neale Lab
2207	Wears glasses or contact lenses	Risk factor	Europrean	Males and Females	301012	35907	336919	10894596	Neale Lab
22126	Doctor diagnosed hayfever or allergic rhinitis	Disease	Europrean	Males and Females	18934	64595	83529	10894596	Neale Lab
22127	Doctor diagnosed asthma	Disease	Europrean	Males and Females	10589	72940	83529	10894596	Neale Lab
2227	Other eye problems	Disease	Europrean	Males and Females	47823	288605	336428	10894596	Neale Lab
22502	Cough on most days	Disease	Europrean	Males and Females	11424	72105	83529	10894596	Neale Lab
22504	Bring up phlegm/sputum/mucus on most days	Risk factor	Europrean	Males and Females	6998	76531	83529	10894596	Neale Lab
2257	Hearing difficulty/problems with background noise	Risk factor	Europrean	Males and Females	125089	205670	330759	10894596	Neale Lab
2296	Falls in the last year	Risk factor	Europrean	Males and Females	NA	NA	336617	10894596	Neale Lab
2306	Weight change compared with 1 year ago	Risk factor	Europrean	Males and Females	NA	NA	331803	10894596	Neale Lab
23099	Body fat percentage	Risk factor	Europrean	Males and Females	NA	NA	331117	10894596	Neale Lab
23100	Whole body fat mass	Risk factor	Europrean	Males and Females	NA	NA	330762	10894596	Neale Lab
23101	Whole body fat-free mass	Risk factor	Europrean	Males and Females	NA	NA	331291	10894596	Neale Lab
23102	Whole body water mass	Risk factor	Europrean	Males and Females	NA	NA	331315	10894596	Neale Lab
23105	Basal metabolic rate	Risk factor	Europrean	Males and Females	NA	NA	331307	10894596	Neale Lab
23106	Impedance of whole body	Risk factor	Europrean	Males and Females	NA	NA	331284	10894596	Neale Lab
23107	Impedance of leg (right)	Risk factor	Europrean	Males and Females	NA	NA	331301	10894596	Neale Lab
23108	Impedance of leg (left)	Risk factor	Europrean	Males and Females	NA	NA	331296	10894596	Neale Lab
23109	Impedance of arm (right)	Risk factor	Europrean	Males and Females	NA	NA	331279	10894596	Neale Lab
23110	Impedance of arm (left)	Risk factor	Europrean	Males and Females	NA	NA	331292	10894596	Neale Lab
23111	Leg fat percentage (right)	Risk factor	Europrean	Males and Females	NA	NA	331296	10894596	Neale Lab
23112	Leg fat mass (right)	Risk factor	Europrean	Males and Females	NA	NA	331293	10894596	Neale Lab
23113	Leg fat-free mass (right)	Risk factor	Europrean	Males and Females	NA	NA	331285	10894596	Neale Lab
23114	Leg predicted mass (right)	Risk factor	Europrean	Males and Females	NA	NA	331285	10894596	Neale Lab
23115	Leg fat percentage (left)	Risk factor	Europrean	Males and Females	NA	NA	331278	10894596	Neale Lab
23116	Leg fat mass (left)	Risk factor	Europrean	Males and Females	NA	NA	331275	10894596	Neale Lab
23117	Leg fat-free mass (left)	Risk factor	Europrean	Males and Females	NA	NA	331258	10894596	Neale Lab
23118	Leg predicted mass (left)	Risk factor	Europrean	Males and Females	NA	NA	331253	10894596	Neale Lab
23119	Arm fat percentage (right)	Risk factor	Europrean	Males and Females	NA	NA	331249	10894596	Neale Lab
23120	Arm fat mass (right)	Risk factor	Europrean	Males and Females	NA	NA	331226	10894596	Neale Lab
23121	Arm fat-free mass (right)	Risk factor	Europrean	Males and Females	NA	NA	331221	10894596	Neale Lab
23122	Arm predicted mass (right)	Risk factor	Europrean	Males and Females	NA	NA	331216	10894596	Neale Lab
23123	Arm fat percentage (left)	Risk factor	Europrean	Males and Females	NA	NA	331198	10894596	Neale Lab
23124	Arm fat mass (left)	Risk factor	Europrean	Males and Females	NA	NA	331164	10894596	Neale Lab
23125	Arm fat-free mass (left)	Risk factor	Europrean	Males and Females	NA	NA	331159	10894596	Neale Lab
23126	Arm predicted mass (left)	Risk factor	Europrean	Males and Females	NA	NA	331146	10894596	Neale Lab
23127	Trunk fat percentage	Risk factor	Europrean	Males and Females	NA	NA	331113	10894596	Neale Lab
23128	Trunk fat mass	Risk factor	Europrean	Males and Females	NA	NA	331093	10894596	Neale Lab
23129	Trunk fat-free mass	Risk factor	Europrean	Males and Females	NA	NA	331030	10894596	Neale Lab
23130	Trunk predicted mass	Risk factor	Europrean	Males and Females	NA	NA	330995	10894596	Neale Lab
2316	Wheeze or whistling in the chest in last year	Risk factor	Europrean	Males and Females	68531	262726	331257	10894596	Neale Lab
2335	Chest pain or discomfort	Risk factor	Europrean	Males and Females	51937	282116	334053	10894596	Neale Lab
2345	Ever had bowel cancer screening	Risk factor	Europrean	Males and Females	107072	224939	332011	10894596	Neale Lab
2355	Most recent bowel cancer screening	Risk factor	Europrean	Males and Females	NA	NA	75920	10894596	Neale Lab
2365	Ever had prostate specific antigen (PSA) test	Risk factor	Europrean	Males and Females	46523	101447	147970	10894596	Neale Lab
2375	Relative age of first facial hair	Risk factor	Europrean	Males and Females	NA	NA	151113	10894596	Neale Lab
2385	Relative age voice broke	Risk factor	Europrean	Males and Females	NA	NA	144645	10894596	Neale Lab
2405	Number of children fathered	Risk factor	Europrean	Males and Females	NA	NA	154888	10894596	Neale Lab
2415	Had major operations	Risk factor	Europrean	Males and Females	99647	55398	155045	10894596	Neale Lab
2443	Diabetes diagnosed by doctor	Disease	Europrean	Males and Females	16183	320290	336473	10894596	Neale Lab
2453	Cancer diagnosed by doctor	Disease	Europrean	Males and Females	26576	309696	336272	10894596	Neale Lab
2463	Fractured/broken bones in last 5 years	Disease	Europrean	Males and Females	32193	303394	335587	10894596	Neale Lab
2473	Other serious medical condition/disability diagnosed by doctor	Disease	Europrean	Males and Females	67968	263306	331274	10894596	Neale Lab
2492	Taking other prescription medications	Medication	Europrean	Males and Females	158113	178217	336330	10894596	Neale Lab
2624	Frequency of heavy DIY in last 4 weeks	Risk factor	Europrean	Males and Females	NA	NA	137208	10894596	Neale Lab
2634	Duration of heavy DIY	Risk factor	Europrean	Males and Females	NA	NA	137364	10894596	Neale Lab
2644	Light smokers at least 100 smokes in lifetime	Risk factor	Europrean	Males and Females	41027	49490	90517	10894596	Neale Lab
2714	Age when periods started (menarche)	Risk factor	Europrean	Males and Females	NA	NA	176008	10894596	Neale Lab
2724	Had menopause	Risk factor	Europrean	Males and Females	111605	40430	152035	10894596	Neale Lab
2734	Number of live births	Risk factor	Europrean	Males and Females	NA	NA	180952	10894596	Neale Lab
2744	Birth weight of first child	Risk factor	Europrean	Males and Females	NA	NA	145558	10894596	Neale Lab
2754	Age at first live birth	Risk factor	Europrean	Males and Females	NA	NA	123846	10894596	Neale Lab
2764	Age at last live birth	Risk factor	Europrean	Males and Females	NA	NA	123676	10894596	Neale Lab
2774	Ever had stillbirth spontaneous miscarriage or termination	Risk factor	Europrean	Males and Females	56172	122302	178474	10894596	Neale Lab
2784	Ever taken oral contraceptive pill	Risk factor	Europrean	Males and Females	149365	31384	180749	10894596	Neale Lab
2794	Age started oral contraceptive pill	Risk factor	Europrean	Males and Females	NA	NA	144113	10894596	Neale Lab
2814	Ever used hormone-replacement therapy (HRT)	Medication	Europrean	Males and Females	71377	109254	180631	10894596	Neale Lab
2834	Bilateral oophorectomy (both ovaries removed)	Risk factor	Europrean	Males and Females	14702	163974	178676	10894596	Neale Lab
2844	Had other major operations	Risk factor	Europrean	Males and Females	120566	59001	179567	10894596	Neale Lab
2887	Number of cigarettes previously smoked daily	Risk factor	Europrean	Males and Females	NA	NA	78291	10894596	Neale Lab
2907	Ever stopped smoking for 6+ months	Risk factor	Europrean	Males and Females	35064	46474	81538	10894596	Neale Lab
2926	Number of unsuccessful stop-smoking attempts	Risk factor	Europrean	Males and Females	NA	NA	75135	10894596	Neale Lab
2986	Started insulin within one year diagnosis of diabetes	Medication	Europrean	Males and Females	1872	13525	15397	10894596	Neale Lab
3005	Fracture resulting from simple fall	Disease	Europrean	Males and Females	18864	12898	31762	10894596	Neale Lab
3062	Forced vital capacity (FVC)	Risk factor	Europrean	Males and Females	NA	NA	307638	10894596	Neale Lab
3063	Forced expiratory volume in 1-second (FEV1)	Risk factor	Europrean	Males and Females	NA	NA	307638	10894596	Neale Lab
3064	Peak expiratory flow (PEF)	Risk factor	Europrean	Males and Females	NA	NA	307638	10894596	Neale Lab
3090	Used an inhaler for chest within last hour	Risk factor	Europrean	Males and Females	2245	307443	309688	10894596	Neale Lab
3393	Hearing aid user	Risk factor	Europrean	Males and Females	10322	193918	204240	10894596	Neale Lab
3404	Neck/shoulder pain for 3+ months	Risk factor	Europrean	Males and Females	52253	23398	75651	10894596	Neale Lab
3456	Number of cigarettes currently smoked daily (current cigarette smokers)	Risk factor	Europrean	Males and Females	NA	NA	23205	10894596	Neale Lab
3466	Time from waking to first cigarette	Risk factor	Europrean	Males and Females	NA	NA	23265	10894596	Neale Lab
3476	Difficulty not smoking for 1 day	Risk factor	Europrean	Males and Females	NA	NA	23332	10894596	Neale Lab
3526	Mother's age at death	Risk factor	Europrean	Males and Females	NA	NA	199690	10894596	Neale Lab
3571	Back pain for 3+ months	Risk factor	Europrean	Males and Females	57893	26596	84489	10894596	Neale Lab
3591	Ever had hysterectomy (womb removed)	Risk factor	Europrean	Males and Females	13060	146619	159679	10894596	Neale Lab
3606	Chest pain or discomfort walking normally	Risk factor	Europrean	Males and Females	8816	42659	51475	10894596	Neale Lab
3637	Frequency of other exercises in last 4 weeks	Risk factor	Europrean	Males and Females	NA	NA	161170	10894596	Neale Lab
3647	Duration of other exercises	Risk factor	Europrean	Males and Females	NA	NA	161301	10894596	Neale Lab
3710	Length of menstrual cycle	Risk factor	Europrean	Males and Females	NA	NA	30245	10894596	Neale Lab
3731	Former alcohol drinker	Risk factor	Europrean	Males and Females	11518	10376	21894	10894596	Neale Lab
3773	Knee pain for 3+ months	Risk factor	Europrean	Males and Females	55910	15082	70992	10894596	Neale Lab
3799	Headaches for 3+ months	Risk factor	Europrean	Males and Females	29979	35604	65583	10894596	Neale Lab
3849	Number of pregnancy terminations	Risk factor	Europrean	Males and Females	NA	NA	55742	10894596	Neale Lab
399	Number of incorrect matches in round	Risk factor	Europrean	Males and Females	NA	NA	336881	10894596	Neale Lab
4079	Diastolic blood pressure automated reading	Risk factor	Europrean	Males and Females	NA	NA	317756	10894596	Neale Lab
4080	Systolic blood pressure automated reading	Risk factor	Europrean	Males and Females	NA	NA	317754	10894596	Neale Lab
4106	Heel bone mineral density (BMD) T-score automated (left)	Risk factor	Europrean	Males and Females	NA	NA	106254	10894596	Neale Lab
4125	Heel bone mineral density (BMD) T-score automated (right)	Risk factor	Europrean	Males and Females	NA	NA	106251	10894596	Neale Lab
4194	Pulse rate	Risk factor	Europrean	Males and Females	NA	NA	110153	10894596	Neale Lab
4195	Pulse wave reflection index	Risk factor	Europrean	Males and Females	NA	NA	110153	10894596	Neale Lab
4196	Pulse wave peak to peak time	Risk factor	Europrean	Males and Females	NA	NA	110099	10894596	Neale Lab
4501	Non-accidental death in close genetic family	Risk factor	Europrean	Males and Females	28680	76889	105569	10894596	Neale Lab
4526	Happiness	Risk factor	Europrean	Males and Females	NA	NA	110935	10894596	Neale Lab
4537	Work/job satisfaction	Risk factor	Europrean	Males and Females	NA	NA	75840	10894596	Neale Lab
4548	Health satisfaction	Risk factor	Europrean	Males and Females	NA	NA	110964	10894596	Neale Lab
4559	Family relationship satisfaction	Risk factor	Europrean	Males and Females	NA	NA	110290	10894596	Neale Lab
4570	Friendships satisfaction	Risk factor	Europrean	Males and Females	NA	NA	110118	10894596	Neale Lab
4581	Financial situation satisfaction	Risk factor	Europrean	Males and Females	NA	NA	110814	10894596	Neale Lab
4598	Ever depressed for a whole week	Risk factor	Europrean	Males and Females	58468	50761	109229	10894596	Neale Lab
46	Hand grip strength (left)	Risk factor	Europrean	Males and Females	NA	NA	335821	10894596	Neale Lab
4620	Number of depression episodes	Risk factor	Europrean	Males and Females	NA	NA	42378	10894596	Neale Lab
4631	Ever unenthusiastic/disinterested for a whole week	Risk factor	Europrean	Males and Females	39154	67714	106868	10894596	Neale Lab
4642	Ever manic/hyper for 2 days	Risk factor	Europrean	Males and Females	5987	102747	108734	10894596	Neale Lab
4653	Ever highly irritable/argumentative for 2 days	Risk factor	Europrean	Males and Females	19265	89660	108925	10894596	Neale Lab
47	Hand grip strength (right)	Risk factor	Europrean	Males and Females	NA	NA	335842	10894596	Neale Lab
4717	Shortness of breath walking on level ground	Risk factor	Europrean	Males and Females	11459	98049	109508	10894596	Neale Lab
4728	Leg pain on walking	Risk factor	Europrean	Males and Females	24101	86236	110337	10894596	Neale Lab
48	Waist circumference	Risk factor	Europrean	Males and Females	NA	NA	336639	10894596	Neale Lab
4825	Noisy workplace	Risk factor	Europrean	Males and Females	NA	NA	110439	10894596	Neale Lab
4836	Loud music exposure frequency	Risk factor	Europrean	Males and Females	NA	NA	109889	10894596	Neale Lab
49	Hip circumference	Risk factor	Europrean	Males and Females	NA	NA	336601	10894596	Neale Lab
50	Standing height	Risk factor	Europrean	Males and Females	NA	NA	336474	10894596	Neale Lab
5057	Number of older siblings	Risk factor	Europrean	Males and Females	NA	NA	95618	10894596	Neale Lab
5364	Average weekly intake of other alcoholic drinks	Risk factor	Europrean	Males and Females	NA	NA	79291	10894596	Neale Lab
6032	Maximum workload during fitness test	Risk factor	Europrean	Males and Females	NA	NA	49623	10894596	Neale Lab
6033	Maximum heart rate during fitness test	Risk factor	Europrean	Males and Females	NA	NA	49610	10894596	Neale Lab
6034	Target heart rate achieved	Risk factor	Europrean	Males and Females	5182	44441	49623	10894596	Neale Lab
6038	Number of trend entries	Risk factor	Europrean	Males and Females	NA	NA	49623	10894596	Neale Lab
6039	Duration of fitness test	Risk factor	Europrean	Males and Females	NA	NA	49623	10894596	Neale Lab
6138_1	Qualifications: College or University degree	Risk factor	Europrean	Males and Females	106305	227765	334070	10894596	Neale Lab
6138_100	Qualifications: None of the above	Risk factor	Europrean	Males and Females	57567	276503	334070	10894596	Neale Lab
6138_2	Qualifications: A levels/AS levels or equivalent	Risk factor	Europrean	Males and Females	91710	242360	334070	10894596	Neale Lab
6138_3	Qualifications: O levels/GCSEs or equivalent	Risk factor	Europrean	Males and Females	159730	174340	334070	10894596	Neale Lab
6138_4	Qualifications: CSEs or equivalent	Risk factor	Europrean	Males and Females	44362	289708	334070	10894596	Neale Lab
6138_5	Qualifications: NVQ or HND or HNC or equivalent	Risk factor	Europrean	Males and Females	62848	271222	334070	10894596	Neale Lab
6138_6	Qualifications: Other professional qualifications eg: nursing teaching	Risk factor	Europrean	Males and Females	97524	236546	334070	10894596	Neale Lab
6142_1	Current employment status: In paid employment or self-employed	Risk factor	Europrean	Males and Females	190779	145473	336252	10894596	Neale Lab
6142_2	Current employment status: Retired	Risk factor	Europrean	Males and Females	125766	210486	336252	10894596	Neale Lab
6142_3	Current employment status: Looking after home and/or family	Risk factor	Europrean	Males and Females	16722	319530	336252	10894596	Neale Lab
6142_4	Current employment status: Unable to work because of sickness or disability	Risk factor	Europrean	Males and Females	12554	323698	336252	10894596	Neale Lab
6142_6	Current employment status: Doing unpaid or voluntary work	Risk factor	Europrean	Males and Females	12407	323845	336252	10894596	Neale Lab
6143_1	Transport type for commuting to job workplace: Car/motor vehicle	Risk factor	Europrean	Males and Females	142996	34554	177550	10894596	Neale Lab
6143_2	Transport type for commuting to job workplace: Walk	Risk factor	Europrean	Males and Females	27862	149688	177550	10894596	Neale Lab
6143_3	Transport type for commuting to job workplace: Public transport	Risk factor	Europrean	Males and Females	35908	141642	177550	10894596	Neale Lab
6143_4	Transport type for commuting to job workplace: Cycle	Risk factor	Europrean	Males and Females	13527	164023	177550	10894596	Neale Lab
6145_1	Illness injury bereavement stress in last 2 years: Serious illness injury or assault to yourself	Risk factor	Europrean	Males and Females	30762	304457	335219	10894596	Neale Lab
6145_100	Illness injury bereavement stress in last 2 years: None of the above	Risk factor	Europrean	Males and Females	189518	145701	335219	10894596	Neale Lab
6145_2	Illness injury bereavement stress in last 2 years: Serious illness injury or assault of a close relative	Risk factor	Europrean	Males and Females	38516	296703	335219	10894596	Neale Lab
6145_3	Illness injury bereavement stress in last 2 years: Death of a close relative	Risk factor	Europrean	Males and Females	69921	265298	335219	10894596	Neale Lab
6145_5	Illness injury bereavement stress in last 2 years: Marital separation/divorce	Risk factor	Europrean	Males and Females	9980	325239	335219	10894596	Neale Lab
6145_6	Illness injury bereavement stress in last 2 years: Financial difficulties	Risk factor	Europrean	Males and Females	37284	297935	335219	10894596	Neale Lab
6147_1	Reason for glasses/contact lenses: For short-sightedness i.e. only or mainly for distance viewing such as driving cinema etc (called 'myopia')	Risk factor	Europrean	Males and Females	26943	308757	335700	10894596	Neale Lab
6147_2	Reason for glasses/contact lenses: For long-sightedness i.e. for distance and near but particularly for near tasks like reading (called 'hypermetropia')	Risk factor	Europrean	Males and Females	13923	321777	335700	10894596	Neale Lab
6147_3	Reason for glasses/contact lenses: For just reading/near work as you are getting older (called 'presbyopia')	Risk factor	Europrean	Males and Females	29144	306556	335700	10894596	Neale Lab
6147_4	Reason for glasses/contact lenses: For 'astigmatism'	Risk factor	Europrean	Males and Females	8864	326836	335700	10894596	Neale Lab
6148_1	Eye problems/disorders: Diabetes related eye disease	Disease	Europrean	Males and Females	2072	106745	108817	10894596	Neale Lab
6148_2	Eye problems/disorders: Glaucoma	Disease	Europrean	Males and Females	4758	104059	108817	10894596	Neale Lab
6148_3	Eye problems/disorders: Injury or trauma resulting in loss of vision	Disease	Europrean	Males and Females	1998	106819	108817	10894596	Neale Lab
6148_4	Eye problems/disorders: Cataract	Disease	Europrean	Males and Females	10475	98342	108817	10894596	Neale Lab
6149_1	Mouth/teeth dental problems: Mouth ulcers	Risk factor	Europrean	Males and Females	34398	301740	336138	10894596	Neale Lab
6149_100	Mouth/teeth dental problems: None of the above	Risk factor	Europrean	Males and Females	204310	131828	336138	10894596	Neale Lab
6149_2	Mouth/teeth dental problems: Painful gums	Risk factor	Europrean	Males and Females	9287	326851	336138	10894596	Neale Lab
6149_3	Mouth/teeth dental problems: Bleeding gums	Risk factor	Europrean	Males and Females	43469	292669	336138	10894596	Neale Lab
6149_4	Mouth/teeth dental problems: Loose teeth	Risk factor	Europrean	Males and Females	13238	322900	336138	10894596	Neale Lab
6149_5	Mouth/teeth dental problems: Toothache	Risk factor	Europrean	Males and Females	13290	322848	336138	10894596	Neale Lab
6149_6	Mouth/teeth dental problems: Dentures	Risk factor	Europrean	Males and Females	56894	279244	336138	10894596	Neale Lab
6150_1	Vascular/heart problems diagnosed by doctor: Heart attack	Disease	Europrean	Males and Females	7790	328893	336683	10894596	Neale Lab
6150_100	Vascular/heart problems diagnosed by doctor: None of the above	Disease	Europrean	Males and Females	236530	100153	336683	10894596	Neale Lab
6150_2	Vascular/heart problems diagnosed by doctor: Angina	Disease	Europrean	Males and Females	10618	326065	336683	10894596	Neale Lab
6150_4	Vascular/heart problems diagnosed by doctor: High blood pressure	Disease	Europrean	Males and Females	91033	245650	336683	10894596	Neale Lab
6151_1	Fractured bone site(s): Ankle	Disease	Europrean	Males and Females	4693	330853	335546	10894596	Neale Lab
6151_5	Fractured bone site(s): Wrist	Disease	Europrean	Males and Females	6663	328883	335546	10894596	Neale Lab
6151_6	Fractured bone site(s): Arm	Disease	Europrean	Males and Females	3391	332155	335546	10894596	Neale Lab
6151_7	Fractured bone site(s): Other bones	Disease	Europrean	Males and Females	17380	318166	335546	10894596	Neale Lab
6152_100	Blood clot DVT bronchitis emphysema asthma rhinitis eczema allergy diagnosed by doctor: None of the above	Risk factor	Europrean	Males and Females	228530	108252	336782	10894596	Neale Lab
6152_5	Blood clot DVT bronchitis emphysema asthma rhinitis eczema allergy diagnosed by doctor: Blood clot in the leg (DVT)	Risk factor	Europrean	Males and Females	6905	329877	336782	10894596	Neale Lab
6152_6	Blood clot DVT bronchitis emphysema asthma rhinitis eczema allergy diagnosed by doctor: Emphysema/chronic bronchitis	Risk factor	Europrean	Males and Females	5599	331183	336782	10894596	Neale Lab
6152_7	Blood clot DVT bronchitis emphysema asthma rhinitis eczema allergy diagnosed by doctor: Blood clot in the lung	Risk factor	Europrean	Males and Females	2788	333994	336782	10894596	Neale Lab
6152_8	Blood clot DVT bronchitis emphysema asthma rhinitis eczema allergy diagnosed by doctor: Asthma	Risk factor	Europrean	Males and Females	38791	297991	336782	10894596	Neale Lab
6152_9	Blood clot DVT bronchitis emphysema asthma rhinitis eczema allergy diagnosed by doctor: Hayfever allergic rhinitis or eczema	Risk factor	Europrean	Males and Females	77891	258891	336782	10894596	Neale Lab
6153_1	Medication for cholesterol blood pressure diabetes or take exogenous hormones: Cholesterol lowering medication	Medication	Europrean	Males and Females	22705	157498	180203	10894596	Neale Lab
6153_100	Medication for cholesterol blood pressure diabetes or take exogenous hormones: None of the above	Medication	Europrean	Males and Females	124239	55964	180203	10894596	Neale Lab
6153_2	Medication for cholesterol blood pressure diabetes or take exogenous hormones: Blood pressure medication	Medication	Europrean	Males and Females	31488	148715	180203	10894596	Neale Lab
6153_4	Medication for cholesterol blood pressure diabetes or take exogenous hormones: Hormone replacement therapy	Medication	Europrean	Males and Females	13365	166838	180203	10894596	Neale Lab
6154_1	Medication for pain relief constipation heartburn: Aspirin	Medication	Europrean	Males and Females	46946	286635	333581	10894596	Neale Lab
6154_100	Medication for pain relief constipation heartburn: None of the above	Medication	Europrean	Males and Females	184936	148645	333581	10894596	Neale Lab
6154_2	Medication for pain relief constipation heartburn: Ibuprofen (e.g. Nurofen)	Medication	Europrean	Males and Females	49411	284170	333581	10894596	Neale Lab
6154_3	Medication for pain relief constipation heartburn: Paracetamol	Medication	Europrean	Males and Females	72882	260699	333581	10894596	Neale Lab
6154_5	Medication for pain relief constipation heartburn: Omeprazole (e.g. Zanprol)	Medication	Europrean	Males and Females	20058	313523	333581	10894596	Neale Lab
6154_6	Medication for pain relief constipation heartburn: Laxatives (e.g. Dulcolax Senokot)	Medication	Europrean	Males and Females	9565	324017	333581	10894596	Neale Lab
6155_1	Vitamin and mineral supplements: Vitamin A	Supplements	Europrean	Males and Females	6173	329418	335591	10894596	Neale Lab
6155_100	Vitamin and mineral supplements: None of the above	Supplements	Europrean	Males and Females	231424	104167	335591	10894596	Neale Lab
6155_2	Vitamin and mineral supplements: Vitamin B	Supplements	Europrean	Males and Females	13498	322093	335591	10894596	Neale Lab
6155_3	Vitamin and mineral supplements: Vitamin C	Supplements	Europrean	Males and Females	28536	307055	335591	10894596	Neale Lab
6155_4	Vitamin and mineral supplements: Vitamin D	Supplements	Europrean	Males and Females	12510	323081	335591	10894596	Neale Lab
6155_5	Vitamin and mineral supplements: Vitamin E	Supplements	Europrean	Males and Females	9479	326112	335591	10894596	Neale Lab
6155_7	Vitamin and mineral supplements: Multivitamins +/- minerals	Supplements	Europrean	Males and Females	71695	263896	335591	10894596	Neale Lab
6157_100	Why stopped smoking: None of the above	Risk factor	Europrean	Males and Females	16472	65610	82082	10894596	Neale Lab
6157_2	Why stopped smoking: Doctor's advice	Risk factor	Europrean	Males and Females	5875	76207	82082	10894596	Neale Lab
6157_3	Why stopped smoking: Health precaution	Risk factor	Europrean	Males and Females	51560	30522	82082	10894596	Neale Lab
6158_1	Why reduced smoking: Illness or ill health	Risk factor	Europrean	Males and Females	1465	9038	10503	10894596	Neale Lab
6159_1	Pain type(s) experienced in last month: Headache	Risk factor	Europrean	Males and Females	66967	269683	336650	10894596	Neale Lab
6159_100	Pain type(s) experienced in last month: None of the above	Risk factor	Europrean	Males and Females	136199	200451	336650	10894596	Neale Lab
6159_2	Pain type(s) experienced in last month: Facial pain	Risk factor	Europrean	Males and Females	6118	330532	336650	10894596	Neale Lab
6159_3	Pain type(s) experienced in last month: Neck or shoulder pain	Risk factor	Europrean	Males and Females	76404	260246	336650	10894596	Neale Lab
6159_4	Pain type(s) experienced in last month: Back pain	Risk factor	Europrean	Males and Females	85221	251429	336650	10894596	Neale Lab
6159_5	Pain type(s) experienced in last month: Stomach or abdominal pain	Risk factor	Europrean	Males and Females	28098	308552	336650	10894596	Neale Lab
6159_6	Pain type(s) experienced in last month: Hip pain	Risk factor	Europrean	Males and Females	37714	298936	336650	10894596	Neale Lab
6159_7	Pain type(s) experienced in last month: Knee pain	Risk factor	Europrean	Males and Females	71561	265089	336650	10894596	Neale Lab
6162_1	Types of transport used (excluding work): Car/motor vehicle	Risk factor	Europrean	Males and Females	268888	66762	335650	10894596	Neale Lab
6162_2	Types of transport used (excluding work): Walk	Risk factor	Europrean	Males and Females	165354	170296	335650	10894596	Neale Lab
6162_3	Types of transport used (excluding work): Public transport	Risk factor	Europrean	Males and Females	99542	236108	335650	10894596	Neale Lab
6162_4	Types of transport used (excluding work): Cycle	Risk factor	Europrean	Males and Females	23918	311732	335650	10894596	Neale Lab
6164_1	Types of physical activity in last 4 weeks: Walking for pleasure (not as a means of transport)	Risk factor	Europrean	Males and Females	241930	93669	335599	10894596	Neale Lab
6164_100	Types of physical activity in last 4 weeks: None of the above	Risk factor	Europrean	Males and Females	19551	316048	335599	10894596	Neale Lab
6164_2	Types of physical activity in last 4 weeks: Other exercises (eg: swimming cycling keep fit bowling)	Risk factor	Europrean	Males and Females	162803	172796	335599	10894596	Neale Lab
6164_3	Types of physical activity in last 4 weeks: Strenuous sports	Risk factor	Europrean	Males and Females	34693	300906	335599	10894596	Neale Lab
6164_4	Types of physical activity in last 4 weeks: Light DIY (eg: pruning watering the lawn)	Risk factor	Europrean	Males and Females	175376	160223	335599	10894596	Neale Lab
6164_5	Types of physical activity in last 4 weeks: Heavy DIY (eg: weeding lawn mowing carpentry digging)	Risk factor	Europrean	Males and Females	147922	187677	335599	10894596	Neale Lab
6177_1	Medication for cholesterol blood pressure or diabetes: Cholesterol lowering medication	Medication	Europrean	Males and Females	35840	118862	154702	10894596	Neale Lab
6177_100	Medication for cholesterol blood pressure or diabetes: None of the above	Medication	Europrean	Males and Females	103004	51698	154702	10894596	Neale Lab
6177_2	Medication for cholesterol blood pressure or diabetes: Blood pressure medication	Medication	Europrean	Males and Females	38548	116154	154702	10894596	Neale Lab
6177_3	Medication for cholesterol blood pressure or diabetes: Insulin	Medication	Europrean	Males and Females	2116	152586	154702	10894596	Neale Lab
6179_1	Mineral and other dietary supplements: Fish oil (including cod liver oil)	Supplements	Europrean	Males and Females	106738	229576	336314	10894596	Neale Lab
6179_100	Mineral and other dietary supplements: None of the above	Supplements	Europrean	Males and Females	191371	144943	336314	10894596	Neale Lab
6179_2	Mineral and other dietary supplements: Glucosamine	Supplements	Europrean	Males and Females	65971	270343	336314	10894596	Neale Lab
6179_3	Mineral and other dietary supplements: Calcium	Supplements	Europrean	Males and Females	22047	314267	336314	10894596	Neale Lab
6179_4	Mineral and other dietary supplements: Zinc	Supplements	Europrean	Males and Females	13151	323163	336314	10894596	Neale Lab
6179_6	Mineral and other dietary supplements: Selenium	Supplements	Europrean	Males and Females	7822	328492	336314	10894596	Neale Lab
767	Length of working week for main job	Risk factor	Europrean	Males and Females	NA	NA	188166	10894596	Neale Lab
777	Frequency of travelling from home to job workplace	Risk factor	Europrean	Males and Females	NA	NA	190557	10894596	Neale Lab
78	Heel bone mineral density (BMD) T-score automated	Risk factor	Europrean	Males and Females	NA	NA	194398	10894596	Neale Lab
796	Distance between home and job workplace	Risk factor	Europrean	Males and Females	NA	NA	161121	10894596	Neale Lab
806	Job involves mainly walking or standing	Risk factor	Europrean	Males and Females	NA	NA	190606	10894596	Neale Lab
816	Job involves heavy manual or physical work	Risk factor	Europrean	Males and Females	NA	NA	190643	10894596	Neale Lab
826	Job involves shift work	Risk factor	Europrean	Males and Females	NA	NA	190442	10894596	Neale Lab
845	Age completed full time education	Risk factor	Europrean	Males and Females	NA	NA	226899	10894596	Neale Lab
864	Number of days/week walked 10+ minutes	Risk factor	Europrean	Males and Females	NA	NA	331654	10894596	Neale Lab
874	Duration of walks	Risk factor	Europrean	Males and Females	NA	NA	288266	10894596	Neale Lab
884	Number of days/week of moderate physical activity 10+ minutes	Risk factor	Europrean	Males and Females	NA	NA	321309	10894596	Neale Lab
894	Duration of moderate activity	Risk factor	Europrean	Males and Females	NA	NA	251031	10894596	Neale Lab
904	Number of days/week of vigorous physical activity 10+ minutes	Risk factor	Europrean	Males and Females	NA	NA	321533	10894596	Neale Lab
914	Duration of vigorous activity	Risk factor	Europrean	Males and Females	NA	NA	183731	10894596	Neale Lab
924	Usual walking pace	Risk factor	Europrean	Males and Females	NA	NA	335349	10894596	Neale Lab
943	Frequency of stair climbing in last 4 weeks	Risk factor	Europrean	Males and Females	NA	NA	334169	10894596	Neale Lab
971	Frequency of walking for pleasure in last 4 weeks	Risk factor	Europrean	Males and Females	NA	NA	240924	10894596	Neale Lab
981	Duration walking for pleasure	Risk factor	Europrean	Males and Females	NA	NA	240788	10894596	Neale Lab

## Sheet: TableS3
Filename	Download_link	Trait	Consortium/first author/database	Ethnic	Sex	Public	Sample size	N_SNP	PMID	Category	Subcategory	Publish year
Summary_statistics_MAGNETIC_AcAce.txt.tab	http://www.computationalmedicine.fi/data#NMR_GWAS	Acetoacetate	Kettunen	European	Males and females	Public	19262	11809755	27005778	Risk factor	metabolites	2016
Summary_statistics_MAGNETIC_Ace.txt.tab	http://www.computationalmedicine.fi/data#NMR_GWAS	Acetate	Kettunen	European	Males and females	Public	24748	12082155	27005778	Risk factor	metabolites	2016
Summary_statistics_MAGNETIC_Ala.txt.tab	http://www.computationalmedicine.fi/data#NMR_GWAS	Alanine	Kettunen	European	Males and females	Public	24796	12091566	27005778	Risk factor	metabolites	2016
Summary_statistics_MAGNETIC_Alb.txt.tab	http://www.computationalmedicine.fi/data#NMR_GWAS	Albumin	Kettunen	European	Males and females	Public	18960	11703182	27005778	Risk factor	metabolites	2016
Summary_statistics_MAGNETIC_ApoA1.txt.tab	http://www.computationalmedicine.fi/data#NMR_GWAS	Apolipoprotein A-I	Kettunen	European	Males and females	Public	20687	11760646	27005778	Risk factor	metabolites	2016
Summary_statistics_MAGNETIC_ApoB.txt.tab	http://www.computationalmedicine.fi/data#NMR_GWAS	Apolipoprotein B	Kettunen	European	Males and females	Public	20690	11813266	27005778	Risk factor	metabolites	2016
Summary_statistics_MAGNETIC_Bis.DB.ratio.txt.tab	http://www.computationalmedicine.fi/data#NMR_GWAS	Ratio of bisallylic groups to double bonds	Kettunen	European	Males and females	Public	13524	11408861	27005778	Risk factor	metabolites	2016
Summary_statistics_MAGNETIC_Bis.FA.ratio.txt.tab	http://www.computationalmedicine.fi/data#NMR_GWAS	Ratio of bisallylic groups to total fatty acids	Kettunen	European	Males and females	Public	13171	11274684	27005778	Risk factor	metabolites	2016
Summary_statistics_MAGNETIC_CH2.DB.ratio.txt.tab	http://www.computationalmedicine.fi/data#NMR_GWAS	Average number of methylene groups per a double bond	Kettunen	European	Males and females	Public	13532	11416675	27005778	Risk factor	metabolites	2016
Summary_statistics_MAGNETIC_Cit.txt.tab	http://www.computationalmedicine.fi/data#NMR_GWAS	Citrate	Kettunen	European	Males and females	Public	24770	12086145	27005778	Risk factor	metabolites	2016
Summary_statistics_MAGNETIC_Crea.txt.tab	http://www.computationalmedicine.fi/data#NMR_GWAS	Creatinine	Kettunen	European	Males and females	Public	24810	12087816	27005778	Risk factor	metabolites	2016
Summary_statistics_MAGNETIC_DB.in.FA.txt.tab	http://www.computationalmedicine.fi/data#NMR_GWAS	Average number of double bonds in a fatty acid chain	Kettunen	European	Males and females	Public	15728	11621406	27005778	Risk factor	metabolites	2016
Summary_statistics_MAGNETIC_DHA.txt.tab	http://www.computationalmedicine.fi/data#NMR_GWAS	22:6 docosahexaenoic acid	Kettunen	European	Males and females	Public	13499	11415610	27005778	Risk factor	metabolites	2016
Summary_statistics_MAGNETIC_Est.C.txt.tab	http://www.computationalmedicine.fi/data#NMR_GWAS	Free cholesterol to esterified cholesterol ratio	Kettunen	European	Males and females	Public	13497	11414918	27005778	Risk factor	metabolites	2016
Summary_statistics_MAGNETIC_FALen.txt.tab	http://www.computationalmedicine.fi/data#NMR_GWAS	Description of average fatty acid chain length; not actual carbon number	Kettunen	European	Males and females	Public	13476	11409868	27005778	Risk factor	metabolites	2016
Summary_statistics_MAGNETIC_FAw3.txt.tab	http://www.computationalmedicine.fi/data#NMR_GWAS	Omega-3 fatty acids	Kettunen	European	Males and females	Public	13544	11401623	27005778	Risk factor	metabolites	2016
Summary_statistics_MAGNETIC_FAw79S.txt.tab	http://www.computationalmedicine.fi/data#NMR_GWAS	Omega-9 and saturated fatty acids	Kettunen	European	Males and females	Public	13506	11412520	27005778	Risk factor	metabolites	2016
Summary_statistics_MAGNETIC_Free.C.txt.tab	http://www.computationalmedicine.fi/data#NMR_GWAS	Free cholesterol	Kettunen	European	Males and females	Public	13497	11410176	27005778	Risk factor	metabolites	2016
Summary_statistics_MAGNETIC_Glc.txt.tab	http://www.computationalmedicine.fi/data#NMR_GWAS	Glucose	Kettunen	European	Males and females	Public	24679	12052259	27005778	Risk factor	metabolites	2016
Summary_statistics_MAGNETIC_Gln.txt.tab	http://www.computationalmedicine.fi/data#NMR_GWAS	Glutamine	Kettunen	European	Males and females	Public	24462	11976419	27005778	Risk factor	metabolites	2016
Summary_statistics_MAGNETIC_Gp.txt.tab	http://www.computationalmedicine.fi/data#NMR_GWAS	Glycoprotein acetyls; mainly a1-acid glycoprotein	Kettunen	European	Males and females	Public	19270	11820605	27005778	Risk factor	metabolites	2016
Summary_statistics_MAGNETIC_HDL.C.txt.tab	http://www.computationalmedicine.fi/data#NMR_GWAS	Total cholesterol in HDL	Kettunen	European	Males and females	Public	21555	11865530	27005778	Risk factor	metabolites	2016
Summary_statistics_MAGNETIC_HDL.D.txt.tab	http://www.computationalmedicine.fi/data#NMR_GWAS	Mean diameter for HDL particles	Kettunen	European	Males and females	Public	19273	11803445	27005778	Risk factor	metabolites	2016
Summary_statistics_MAGNETIC_IDL.C.txt.tab	http://www.computationalmedicine.fi/data#NMR_GWAS	Total cholesterol in IDL	Kettunen	European	Males and females	Public	19273	11820655	27005778	Risk factor	metabolites	2016
Summary_statistics_MAGNETIC_IDL.FC.txt.tab	http://www.computationalmedicine.fi/data#NMR_GWAS	Free cholesterol in IDL	Kettunen	European	Males and females	Public	21559	11861199	27005778	Risk factor	metabolites	2016
Summary_statistics_MAGNETIC_IDL.L.txt.tab	http://www.computationalmedicine.fi/data#NMR_GWAS	Total lipids in IDL	Kettunen	European	Males and females	Public	19273	11820646	27005778	Risk factor	metabolites	2016
Summary_statistics_MAGNETIC_IDL.P.txt.tab	http://www.computationalmedicine.fi/data#NMR_GWAS	Concentration of IDL particles	Kettunen	European	Males and females	Public	19273	11871461	27005778	Risk factor	metabolites	2016
Summary_statistics_MAGNETIC_IDL.PL.txt.tab	http://www.computationalmedicine.fi/data#NMR_GWAS	Phospholipids in IDL	Kettunen	European	Males and females	Public	21559	11820652	27005778	Risk factor	metabolites	2016
Summary_statistics_MAGNETIC_IDL.TG.txt.tab	http://www.computationalmedicine.fi/data#NMR_GWAS	Triglycerides in IDL	Kettunen	European	Males and females	Public	19273	11820642	27005778	Risk factor	metabolites	2016
Summary_statistics_MAGNETIC_Ile.txt.tab	http://www.computationalmedicine.fi/data#NMR_GWAS	Isoleucine	Kettunen	European	Males and females	Public	24776	12076452	27005778	Risk factor	metabolites	2016
Summary_statistics_MAGNETIC_L.HDL.C.txt.tab	http://www.computationalmedicine.fi/data#NMR_GWAS	Total cholesterol in large HDL	Kettunen	European	Males and females	Public	21558	12078471	27005778	Risk factor	metabolites	2016
Summary_statistics_MAGNETIC_L.HDL.CE.txt.tab	http://www.computationalmedicine.fi/data#NMR_GWAS	Cholesterol esters in large HDL	Kettunen	European	Males and females	Public	19273	11417510	27005778	Risk factor	metabolites	2016
Summary_statistics_MAGNETIC_L.HDL.FC.txt.tab	http://www.computationalmedicine.fi/data#NMR_GWAS	Free cholesterol in large HDL	Kettunen	European	Males and females	Public	21559	11871461	27005778	Risk factor	metabolites	2016
Summary_statistics_MAGNETIC_L.HDL.L.txt.tab	http://www.computationalmedicine.fi/data#NMR_GWAS	Total lipids in large HDL	Kettunen	European	Males and females	Public	19273	11820640	27005778	Risk factor	metabolites	2016
Summary_statistics_MAGNETIC_L.HDL.P.txt.tab	http://www.computationalmedicine.fi/data#NMR_GWAS	Concentration of large HDL particles	Kettunen	European	Males and females	Public	19273	12078191	27005778	Risk factor	metabolites	2016
Summary_statistics_MAGNETIC_L.HDL.PL.txt.tab	http://www.computationalmedicine.fi/data#NMR_GWAS	Phospholipids in large HDL	Kettunen	European	Males and females	Public	19273	11820655	27005778	Risk factor	metabolites	2016
Summary_statistics_MAGNETIC_L.LDL.C.txt.tab	http://www.computationalmedicine.fi/data#NMR_GWAS	Total cholesterol in large LDL	Kettunen	European	Males and females	Public	21552	11861714	27005778	Risk factor	metabolites	2016
Summary_statistics_MAGNETIC_L.LDL.CE.txt.tab	http://www.computationalmedicine.fi/data#NMR_GWAS	Cholesterol esters in large LDL	Kettunen	European	Males and females	Public	19273	11869426	27005778	Risk factor	metabolites	2016
Summary_statistics_MAGNETIC_L.LDL.FC.txt.tab	http://www.computationalmedicine.fi/data#NMR_GWAS	Free cholesterol in large LDL	Kettunen	European	Males and females	Public	21555	11820655	27005778	Risk factor	metabolites	2016
Summary_statistics_MAGNETIC_L.LDL.L.txt.tab	http://www.computationalmedicine.fi/data#NMR_GWAS	Total lipids in large LDL	Kettunen	European	Males and females	Public	19273	11820655	27005778	Risk factor	metabolites	2016
Summary_statistics_MAGNETIC_L.LDL.P.txt.tab	http://www.computationalmedicine.fi/data#NMR_GWAS	Concentration of large LDL particles	Kettunen	European	Males and females	Public	19273	11814787	27005778	Risk factor	metabolites	2016
Summary_statistics_MAGNETIC_L.LDL.PL.txt.tab	http://www.computationalmedicine.fi/data#NMR_GWAS	Phospholipids in large LDL	Kettunen	European	Males and females	Public	21550	11820655	27005778	Risk factor	metabolites	2016
Summary_statistics_MAGNETIC_L.VLDL.C.txt.tab	http://www.computationalmedicine.fi/data#NMR_GWAS	Total cholesterol in large VLDL	Kettunen	European	Males and females	Public	21235	11871461	27005778	Risk factor	metabolites	2016
Summary_statistics_MAGNETIC_L.VLDL.CE.txt.tab	http://www.computationalmedicine.fi/data#NMR_GWAS	Cholesterol esters in large VLDL	Kettunen	European	Males and females	Public	18960	11871425	27005778	Risk factor	metabolites	2016
Summary_statistics_MAGNETIC_L.VLDL.FC.txt.tab	http://www.computationalmedicine.fi/data#NMR_GWAS	Free cholesterol in large VLDL	Kettunen	European	Males and females	Public	21238	11820652	27005778	Risk factor	metabolites	2016
Summary_statistics_MAGNETIC_L.VLDL.L.txt.tab	http://www.computationalmedicine.fi/data#NMR_GWAS	Total lipids in large VLDL	Kettunen	European	Males and females	Public	18960	11871461	27005778	Risk factor	metabolites	2016
Summary_statistics_MAGNETIC_L.VLDL.P.txt.tab	http://www.computationalmedicine.fi/data#NMR_GWAS	Concentration of large VLDL particles	Kettunen	European	Males and females	Public	18960	11820653	27005778	Risk factor	metabolites	2016
Summary_statistics_MAGNETIC_L.VLDL.PL.txt.tab	http://www.computationalmedicine.fi/data#NMR_GWAS	Phospholipids in large VLDL	Kettunen	European	Males and females	Public	21239	11697414	27005778	Risk factor	metabolites	2016
Summary_statistics_MAGNETIC_L.VLDL.TG.txt.tab	http://www.computationalmedicine.fi/data#NMR_GWAS	Triglycerides in large VLDL	Kettunen	European	Males and females	Public	21239	11738380	27005778	Risk factor	metabolites	2016
Summary_statistics_MAGNETIC_LA.txt.tab	http://www.computationalmedicine.fi/data#NMR_GWAS	18:2 linoleic acid (LA)	Kettunen	European	Males and females	Public	13527	11766529	27005778	Risk factor	metabolites	2016
Summary_statistics_MAGNETIC_LDL.C.txt.tab	http://www.computationalmedicine.fi/data#NMR_GWAS	Total cholesterol in LDL	Kettunen	European	Males and females	Public	21559	11722347	27005778	Risk factor	metabolites	2016
Summary_statistics_MAGNETIC_LDL.D.txt.tab	http://www.computationalmedicine.fi/data#NMR_GWAS	Mean diameter for LDL particles	Kettunen	European	Males and females	Public	19273	11708802	27005778	Risk factor	metabolites	2016
Summary_statistics_MAGNETIC_Leu.txt.tab	http://www.computationalmedicine.fi/data#NMR_GWAS	Leucine	Kettunen	European	Males and females	Public	24728	11753671	27005778	Risk factor	metabolites	2016
Summary_statistics_MAGNETIC_M.HDL.C.txt.tab	http://www.computationalmedicine.fi/data#NMR_GWAS	Total cholesterol in medium HDL	Kettunen	European	Males and females	Public	21558	11807639	27005778	Risk factor	metabolites	2016
Summary_statistics_MAGNETIC_M.HDL.CE.txt.tab	http://www.computationalmedicine.fi/data#NMR_GWAS	Cholesterol esters in medium HDL	Kettunen	European	Males and females	Public	19273	11864118	27005778	Risk factor	metabolites	2016
Summary_statistics_MAGNETIC_M.HDL.FC.txt.tab	http://www.computationalmedicine.fi/data#NMR_GWAS	Free cholesterol in medium HDL	Kettunen	European	Males and females	Public	21559	11869673	27005778	Risk factor	metabolites	2016
Summary_statistics_MAGNETIC_M.HDL.L.txt.tab	http://www.computationalmedicine.fi/data#NMR_GWAS	Total lipids in medium HDL	Kettunen	European	Males and females	Public	19273	11820655	27005778	Risk factor	metabolites	2016
Summary_statistics_MAGNETIC_M.HDL.P.txt.tab	http://www.computationalmedicine.fi/data#NMR_GWAS	Concentration of medium HDL particles	Kettunen	European	Males and females	Public	19273	11871422	27005778	Risk factor	metabolites	2016
Summary_statistics_MAGNETIC_M.HDL.PL.txt.tab	http://www.computationalmedicine.fi/data#NMR_GWAS	Phospholipids in medium HDL	Kettunen	European	Males and females	Public	21558	11820655	27005778	Risk factor	metabolites	2016
Summary_statistics_MAGNETIC_M.LDL.C.txt.tab	http://www.computationalmedicine.fi/data#NMR_GWAS	Total cholesterol in medium LDL	Kettunen	European	Males and females	Public	21559	11820631	27005778	Risk factor	metabolites	2016
Summary_statistics_MAGNETIC_M.LDL.CE.txt.tab	http://www.computationalmedicine.fi/data#NMR_GWAS	Cholesterol esters in medium LDL	Kettunen	European	Males and females	Public	19273	11862863	27005778	Risk factor	metabolites	2016
Summary_statistics_MAGNETIC_M.LDL.L.txt.tab	http://www.computationalmedicine.fi/data#NMR_GWAS	Total lipids in medium LDL	Kettunen	European	Males and females	Public	19273	11818458	27005778	Risk factor	metabolites	2016
Summary_statistics_MAGNETIC_M.LDL.P.txt.tab	http://www.computationalmedicine.fi/data#NMR_GWAS	Concentration of medium LDL particles	Kettunen	European	Males and females	Public	19273	11871461	27005778	Risk factor	metabolites	2016
Summary_statistics_MAGNETIC_M.LDL.PL.txt.tab	http://www.computationalmedicine.fi/data#NMR_GWAS	Phospholipids in medium LDL	Kettunen	European	Males and females	Public	21558	11818918	27005778	Risk factor	metabolites	2016
Summary_statistics_MAGNETIC_M.VLDL.C.txt.tab	http://www.computationalmedicine.fi/data#NMR_GWAS	Total cholesterol in medium VLDL	Kettunen	European	Males and females	Public	21551	11417715	27005778	Risk factor	metabolites	2016
Summary_statistics_MAGNETIC_M.VLDL.CE.txt.tab	http://www.computationalmedicine.fi/data#NMR_GWAS	Cholesterol esters in medium VLDL	Kettunen	European	Males and females	Public	19273	11820655	27005778	Risk factor	metabolites	2016
Summary_statistics_MAGNETIC_M.VLDL.FC.txt.tab	http://www.computationalmedicine.fi/data#NMR_GWAS	Free cholesterol in medium VLDL	Kettunen	European	Males and females	Public	21240	11871461	27005778	Risk factor	metabolites	2016
Summary_statistics_MAGNETIC_M.VLDL.L.txt.tab	http://www.computationalmedicine.fi/data#NMR_GWAS	Total lipids in medium VLDL	Kettunen	European	Males and females	Public	19273	11766527	27005778	Risk factor	metabolites	2016
Summary_statistics_MAGNETIC_M.VLDL.P.txt.tab	http://www.computationalmedicine.fi/data#NMR_GWAS	Concentration of medium VLDL particles	Kettunen	European	Males and females	Public	19273	11820655	27005778	Risk factor	metabolites	2016
Summary_statistics_MAGNETIC_M.VLDL.PL.txt.tab	http://www.computationalmedicine.fi/data#NMR_GWAS	Phospholipids in medium VLDL	Kettunen	European	Males and females	Public	21240	11766530	27005778	Risk factor	metabolites	2016
Summary_statistics_MAGNETIC_M.VLDL.TG.txt.tab	http://www.computationalmedicine.fi/data#NMR_GWAS	Triglycerides in medium VLDL	Kettunen	European	Males and females	Public	21241	11819006	27005778	Risk factor	metabolites	2016
Summary_statistics_MAGNETIC_MUFA.txt.tab	http://www.computationalmedicine.fi/data#NMR_GWAS	Mono-unsaturated fatty acids	Kettunen	European	Males and females	Public	13535	11766530	27005778	Risk factor	metabolites	2016
Summary_statistics_MAGNETIC_Phe.txt.tab	http://www.computationalmedicine.fi/data#NMR_GWAS	Phenylalanine	Kettunen	European	Males and females	Public	22663	12042964	27005778	Risk factor	metabolites	2016
Summary_statistics_MAGNETIC_S.HDL.L.txt.tab	http://www.computationalmedicine.fi/data#NMR_GWAS	Total lipids in small HDL	Kettunen	European	Males and females	Public	19273	11855845	27005778	Risk factor	metabolites	2016
Summary_statistics_MAGNETIC_S.HDL.TG.txt.tab	http://www.computationalmedicine.fi/data#NMR_GWAS	Triglycerides in small HDL	Kettunen	European	Males and females	Public	21558	11805157	27005778	Risk factor	metabolites	2016
Summary_statistics_MAGNETIC_S.LDL.C.txt.tab	http://www.computationalmedicine.fi/data#NMR_GWAS	Total cholesterol in small LDL	Kettunen	European	Males and females	Public	21556	11820655	27005778	Risk factor	metabolites	2016
Summary_statistics_MAGNETIC_S.LDL.L.txt.tab	http://www.computationalmedicine.fi/data#NMR_GWAS	Total lipids in small LDL	Kettunen	European	Males and females	Public	19273	11871440	27005778	Risk factor	metabolites	2016
Summary_statistics_MAGNETIC_S.LDL.P.txt.tab	http://www.computationalmedicine.fi/data#NMR_GWAS	Concentration of small LDL particles	Kettunen	European	Males and females	Public	19273	11871461	27005778	Risk factor	metabolites	2016
Summary_statistics_MAGNETIC_S.VLDL.C.txt.tab	http://www.computationalmedicine.fi/data#NMR_GWAS	Total cholesterol in small VLDL	Kettunen	European	Males and females	Public	21557	11820193	27005778	Risk factor	metabolites	2016
Summary_statistics_MAGNETIC_S.VLDL.FC.txt.tab	http://www.computationalmedicine.fi/data#NMR_GWAS	Free cholesterol in small VLDL	Kettunen	European	Males and females	Public	21559	11820655	27005778	Risk factor	metabolites	2016
Summary_statistics_MAGNETIC_S.VLDL.L.txt.tab	http://www.computationalmedicine.fi/data#NMR_GWAS	Total lipids in small VLDL	Kettunen	European	Males and females	Public	19273	11417530	27005778	Risk factor	metabolites	2016
Summary_statistics_MAGNETIC_S.VLDL.P.txt.tab	http://www.computationalmedicine.fi/data#NMR_GWAS	Concentration of small VLDL particles	Kettunen	European	Males and females	Public	19273	11856411	27005778	Risk factor	metabolites	2016
Summary_statistics_MAGNETIC_S.VLDL.PL.txt.tab	http://www.computationalmedicine.fi/data#NMR_GWAS	Phospholipids in small VLDL	Kettunen	European	Males and females	Public	21551	11850620	27005778	Risk factor	metabolites	2016
Summary_statistics_MAGNETIC_S.VLDL.TG.txt.tab	http://www.computationalmedicine.fi/data#NMR_GWAS	Triglycerides in small VLDL	Kettunen	European	Males and females	Public	21558	11817034	27005778	Risk factor	metabolites	2016
Summary_statistics_MAGNETIC_Serum.C.txt.tab	http://www.computationalmedicine.fi/data#NMR_GWAS	Serum total cholesterol	Kettunen	European	Males and females	Public	21491	11866342	27005778	Risk factor	metabolites	2016
Summary_statistics_MAGNETIC_Serum.TG.txt.tab	http://www.computationalmedicine.fi/data#NMR_GWAS	Serum total triglycerides	Kettunen	European	Males and females	Public	21545	11820641	27005778	Risk factor	metabolites	2016
Summary_statistics_MAGNETIC_Tyr.txt.tab	http://www.computationalmedicine.fi/data#NMR_GWAS	Tyrosine	Kettunen	European	Males and females	Public	24925	12090785	27005778	Risk factor	metabolites	2016
Summary_statistics_MAGNETIC_Val.txt.tab	http://www.computationalmedicine.fi/data#NMR_GWAS	Valine	Kettunen	European	Males and females	Public	24900	12092490	27005778	Risk factor	metabolites	2016
Summary_statistics_MAGNETIC_VLDL.D.txt.tab	http://www.computationalmedicine.fi/data#NMR_GWAS	Mean diameter for VLDL particles	Kettunen	European	Males and females	Public	19273	11820646	27005778	Risk factor	metabolites	2016
Summary_statistics_MAGNETIC_XL.HDL.C.txt.tab	http://www.computationalmedicine.fi/data#NMR_GWAS	Total cholesterol in very large HDL	Kettunen	European	Males and females	Public	21540	11806428	27005778	Risk factor	metabolites	2016
Summary_statistics_MAGNETIC_XL.HDL.FC.txt.tab	http://www.computationalmedicine.fi/data#NMR_GWAS	Free cholesterol in very large HDL	Kettunen	European	Males and females	Public	21542	11871391	27005778	Risk factor	metabolites	2016
Summary_statistics_MAGNETIC_XL.HDL.L.txt.tab	http://www.computationalmedicine.fi/data#NMR_GWAS	Total lipids in very large HDL	Kettunen	European	Males and females	Public	19273	11798042	27005778	Risk factor	metabolites	2016
Summary_statistics_MAGNETIC_XL.HDL.P.txt.tab	http://www.computationalmedicine.fi/data#NMR_GWAS	Concentration of very large HDL particles	Kettunen	European	Males and females	Public	19273	11820655	27005778	Risk factor	metabolites	2016
Summary_statistics_MAGNETIC_XL.HDL.PL.txt.tab	http://www.computationalmedicine.fi/data#NMR_GWAS	Phospholipids in very large HDL	Kettunen	European	Males and females	Public	19273	11820632	27005778	Risk factor	metabolites	2016
Summary_statistics_MAGNETIC_XL.HDL.TG.txt.tab	http://www.computationalmedicine.fi/data#NMR_GWAS	Triglycerides in very large HDL	Kettunen	European	Males and females	Public	21536	11871386	27005778	Risk factor	metabolites	2016
Summary_statistics_MAGNETIC_XL.VLDL.L.txt.tab	http://www.computationalmedicine.fi/data#NMR_GWAS	Total lipids in very large VLDL	Kettunen	European	Males and females	Public	19273	11808241	27005778	Risk factor	metabolites	2016
Summary_statistics_MAGNETIC_XL.VLDL.P.txt.tab	http://www.computationalmedicine.fi/data#NMR_GWAS	Concentration of very large VLDL particles	Kettunen	European	Males and females	Public	18960	11759843	27005778	Risk factor	metabolites	2016
Summary_statistics_MAGNETIC_XL.VLDL.PL.txt.tab	http://www.computationalmedicine.fi/data#NMR_GWAS	Phospholipids in very large VLDL	Kettunen	European	Males and females	Public	21237	11382413	27005778	Risk factor	metabolites	2016
Summary_statistics_MAGNETIC_XL.VLDL.TG.txt.tab	http://www.computationalmedicine.fi/data#NMR_GWAS	Triglycerides in very large VLDL	Kettunen	European	Males and females	Public	21548	11814232	27005778	Risk factor	metabolites	2016
Summary_statistics_MAGNETIC_XS.VLDL.L.txt.tab	http://www.computationalmedicine.fi/data#NMR_GWAS	Total lipids in very small VLDL	Kettunen	European	Males and females	Public	19273	11820654	27005778	Risk factor	metabolites	2016
Summary_statistics_MAGNETIC_XS.VLDL.P.txt.tab	http://www.computationalmedicine.fi/data#NMR_GWAS	Concentration of very small VLDL particles	Kettunen	European	Males and females	Public	19273	11813718	27005778	Risk factor	metabolites	2016
Summary_statistics_MAGNETIC_XS.VLDL.PL.txt.tab	http://www.computationalmedicine.fi/data#NMR_GWAS	Phospholipids in very small VLDL	Kettunen	European	Males and females	Public	19273	11797264	27005778	Risk factor	metabolites	2016
Summary_statistics_MAGNETIC_XS.VLDL.TG.txt.tab	http://www.computationalmedicine.fi/data#NMR_GWAS	Triglycerides in very small VLDL	Kettunen	European	Males and females	Public	19273	11820655	27005778	Risk factor	metabolites	2016
Summary_statistics_MAGNETIC_XXL.VLDL.L.txt.tab	http://www.computationalmedicine.fi/data#NMR_GWAS	Total lipids in chylomicrons and largest VLDL particles	Kettunen	European	Males and females	Public	18960	11708802	27005778	Risk factor	metabolites	2016
Summary_statistics_MAGNETIC_XXL.VLDL.P.txt.tab	http://www.computationalmedicine.fi/data#NMR_GWAS	Concentration of chylomicrons and largest VLDL particles	Kettunen	European	Males and females	Public	18960	11871391	27005778	Risk factor	metabolites	2016
Summary_statistics_MAGNETIC_XXL.VLDL.PL.txt.tab	http://www.computationalmedicine.fi/data#NMR_GWAS	Phospholipids in chylomicrons and largest VLDL particles	Kettunen	European	Males and females	Public	21542	11598671	27005778	Risk factor	metabolites	2016
Summary_statistics_MAGNETIC_XXL.VLDL.TG.txt.tab	http://www.computationalmedicine.fi/data#NMR_GWAS	Triglycerides in chylomicrons and largest VLDL particles	Kettunen	European	Males and females	Public	21540	11843388	27005778	Risk factor	metabolites	2016

## Sheet: TableS4-UKBB-obs-rP
UKBB_ID	46	47	48	49	50	78	102	134	135	136	137	189	399	767	777	796	806	816	826	845	864	874	884	894	904	914	924	943	971	981	1001	1011	1021	1070	1080	1090	1100	1160	1170	1180	1190	1200	1210	1220	1239	1249	1259	1269	1279
46	1	0.901341	0.318209	0.0611338	0.666115	0.149482	-0.0980511	-0.076107	-0.104633	-0.14717	-0.155209	-0.0485565	-0.0643861	0.234868	0.138825	0.10658	-0.0490062	0.0128732	-0.0941954	0.0536207	-0.0183702	0.0282008	0.01656	-0.0271386	0.132091	0.0332626	0.131943	0.0195792	-0.0109551	0.0217503	0.00872329	0.0149709	0.0565181	-0.0645786	0.145647	0.224602	0.263539	-0.0199859	0.100056	0.0321175	0.0151067	-0.163164	-0.125891	-0.0471302	0.0417642	-0.0821149	0.000603277	-0.0132143	0.0164644
47	0.901341	1	0.318252	0.0646764	0.673939	0.147049	-0.0923939	-0.0753977	-0.104088	-0.145796	-0.155426	-0.051423	-0.0695229	0.235559	0.137505	0.108432	-0.059022	0.00261279	-0.0983458	0.0583386	-0.020685	0.024806	0.00944646	-0.0331544	0.125853	0.0313657	0.132798	0.0194985	-0.0139255	0.0222582	0.00817013	0.0102534	0.0521901	-0.0639868	0.152731	0.220295	0.264444	-0.0203776	0.0974039	0.0340849	0.0139336	-0.160581	-0.125309	-0.0487554	0.0378318	-0.0782055	-0.00307341	-0.0167405	0.0129328
48	0.318209	0.318252	1	0.716532	0.38305	0.0846239	0.111639	-0.0162712	0.188381	0.013952	0.154917	0.0729296	-0.0101776	0.144566	0.0583852	0.0671441	0.0294616	0.0755511	0.0783394	-0.0927494	-0.0944517	-0.0407619	-0.0952333	-0.0327729	-0.08739	-0.0397176	-0.254684	-0.130643	0.00883273	-0.0443893	0.00602682	0.00708227	0.0258503	0.158777	0.0940488	0.110912	0.099615	-0.029628	0.0542946	0.0254712	0.172346	-0.00262379	-0.250714	0.101753	0.0194927	-0.132469	0.0290367	0.0494979	0.0924044
49	0.0611338	0.0646764	0.716532	1	0.170996	0.0382615	0.0998069	0.00164369	0.134172	0.0637661	0.127774	0.0346423	-0.0292179	0.0469992	0.0195617	0.0283154	-0.0145884	0.00766319	0.0331324	-0.0377038	-0.0972521	-0.0534722	-0.103747	-0.0377208	-0.103073	-0.0306177	-0.222429	-0.0940882	-0.0165629	-0.0447138	-5.93843e-05	-0.0140114	-0.00127245	0.129053	0.062047	0.0495431	0.0399067	-0.0228989	-0.00539618	0.0200225	0.0887447	0.0327788	-0.158982	0.0578869	-0.0515143	-0.0478249	-0.00462709	-0.00601056	0.0373575
50	0.666115	0.673939	0.38305	0.170996	1	0.0987438	-0.0996525	-0.0456402	-0.0569011	-0.107082	-0.115064	-0.0485717	-0.066908	0.220875	0.0978436	0.107457	-0.0808597	-0.023288	-0.0687265	0.0784353	-0.0334957	-0.00905624	-0.0256658	-0.0478038	0.0752324	0.013186	0.0999435	0.00122043	-0.0118089	0.0181757	0.00702452	0.00686769	0.0353229	-0.0626813	0.167982	0.177939	0.246771	-0.00963161	0.0634649	0.0386936	0.052015	-0.129155	-0.121765	-0.0126172	0.0302441	-0.0949554	-0.0180649	-0.0233855	0.00622648
78	0.149482	0.147049	0.0846239	0.0382615	0.0987438	1	-0.0551977	-0.0374508	-0.0284991	-0.0383165	-0.0370031	-0.0135696	-0.0246911	0.0481601	0.0383382	0.0227983	-0.0218711	-0.00985742	-0.0375323	0.0281725	-0.00150251	0.00807253	0.00528166	-0.0116099	0.0629716	0.0300362	0.0204458	0.00625028	-0.00778161	0.0102458	0.000885295	-0.00227962	0.0129987	-0.0229427	0.0408901	0.0677399	0.0716869	-0.00159721	0.0176348	-0.00315536	0.00290182	-0.0402929	-0.0251782	-0.00788751	-0.0297601	0.0191619	-0.0227507	-0.0281344	-0.00398473
102	-0.0980511	-0.0923939	0.111639	0.0998069	-0.0996525	-0.0551977	1	0.0290744	0.0646882	0.0140208	0.0726847	0.0545938	0.00260327	-0.0277177	-0.0158529	-0.0156646	0.0224416	0.0180836	0.0439948	-0.00776563	-0.0369403	-0.0318579	-0.0703633	-0.0182156	-0.141146	-0.0694091	-0.100591	-0.0363046	0.00647494	-0.0380257	-0.000992372	-0.0117534	-0.0171602	0.0674047	-0.0198159	-0.0443179	-0.0753449	0.00215389	-0.0321748	0.0204089	0.0346104	0.0361911	-0.0283609	0.00410651	0.0701352	0.0219132	0.0553974	0.0755504	0.0425494
134	-0.076107	-0.0753977	-0.0162712	0.00164369	-0.0456402	-0.0374508	0.0290744	1	0.0329971	0.167616	0.0729035	-0.00496559	0.0161731	-0.031419	-0.046842	-0.00740496	0.0232539	0.0168675	0.0518956	-0.0228628	0.00765705	-0.00750699	0.00528146	0.0170623	-0.0268387	-0.00641273	-0.0296806	-0.00685321	0.0152919	-0.00221828	0.00320054	0.0122412	-0.0054593	0.0270195	-0.00900972	-0.0304563	-0.0299611	0.0144114	0.001817	-0.00185789	0.0239438	0.0417614	0.014792	0.0184139	-0.00152495	-0.0263564	-0.0033617	0.00304814	-0.00415183
135	-0.104633	-0.104088	0.188381	0.134172	-0.0569011	-0.0284991	0.0646882	0.0329971	1	0.24565	0.536013	0.052361	0.0478453	-0.0358141	-0.0710639	-0.00652403	0.0722499	0.0682443	0.139279	-0.100171	-0.0217798	-0.0191884	-0.0204959	0.0215255	-0.0912309	-0.0361065	-0.176104	-0.0684428	0.0391097	-0.0221406	0.00723199	0.0247012	-0.00484595	0.119847	-0.0163733	-0.0626733	-0.0782701	-0.0100026	-0.0399023	0.00788203	0.12482	0.138588	-0.0613577	0.10119	0.00263477	-0.0786324	0.00389867	0.0353936	0.047252
136	-0.14717	-0.145796	0.013952	0.0637661	-0.107082	-0.0383165	0.0140208	0.167616	0.24565	1	0.200459	-0.0282029	0.0229491	-0.0536364	-0.073905	-0.0101884	0.0409506	0.0288782	0.0780923	-0.0477559	0.00125802	-0.00243961	0.00833101	0.0286476	-0.0425163	-0.00881077	-0.0682215	-0.0101903	0.0238308	-0.00862204	0.00750122	0.0165939	-0.00889441	0.0548903	-0.00766902	-0.0327391	-0.034894	-0.0139181	-0.00674271	-0.00869874	0.0328006	0.102274	0.00190336	0.0321795	-0.00945309	-0.0527858	-0.00531427	0.00101192	0.00331074
137	-0.155209	-0.155426	0.154917	0.127774	-0.115064	-0.0370031	0.0726847	0.0729035	0.536013	0.200459	1	0.0460946	0.061351	-0.0641145	-0.0800442	-0.0212897	0.087097	0.0734014	0.153272	-0.117625	-0.0185937	-0.0201769	-0.0252842	0.0247564	-0.0952729	-0.0278365	-0.194271	-0.0709875	0.0451901	-0.0324925	0.00587486	0.0175175	-0.0128215	0.145098	-0.0458646	-0.0672174	-0.0967634	0.00399268	-0.0492533	0.000805017	0.137033	0.156155	-0.0410025	0.107663	0.000951629	-0.0815938	0.00835248	0.0366609	0.0479737
189	-0.0485565	-0.051423	0.0729296	0.0346423	-0.0485717	-0.0135696	0.0545938	-0.00496559	0.052361	-0.0282029	0.0460946	1	0.0198336	0.0110621	0.0508942	-0.0958121	0.0667422	0.0810257	0.0666099	-0.0950469	0.0580216	0.0266348	0.0322844	-0.00329925	-0.01545	-0.0074675	-0.0966476	-0.0892399	0.0248889	-0.0292181	-0.000535566	-0.0171703	-0.0016912	0.0329411	-0.0443992	-0.181198	-0.116522	-0.0508258	-0.0444159	0.0211714	0.0626089	0.033774	-0.000292922	0.0725298	0.150424	-0.0642656	0.135908	0.182749	0.166723
399	-0.0643861	-0.0695229	-0.0101776	-0.0292179	-0.066908	-0.0246911	0.00260327	0.0161731	0.0478453	0.0229491	0.061351	0.0198336	1	-0.0317101	-0.0316113	-0.0208374	0.0741954	0.0647859	0.0756381	-0.0774391	0.0352707	0.00494371	0.050771	0.0429375	0.0174409	-0.0123662	-0.0296578	-0.0180329	0.034257	-0.00572753	0.0044953	0.0169393	0.00705896	0.0300494	-0.0799535	-0.0331155	-0.0877471	0.0102748	0.0272857	-0.0363602	0.0429561	0.0208348	0.0080923	0.0385148	-0.00960859	-0.000418882	-0.00733069	0.00927199	0.0128624
767	0.234868	0.235559	0.144566	0.0469992	0.220875	0.0481601	-0.0277177	-0.031419	-0.0358141	-0.0536364	-0.0641145	0.0110621	-0.0317101	1	0.400077	0.148459	-0.0397805	0.0345128	0.0618753	0.0104278	-0.0285842	-0.006773	-0.0144901	-0.0314723	0.0444719	0.0210447	0.0303637	-0.0571022	-0.0321125	0.005063	-0.00240494	-0.0252297	0.0326901	-0.0565741	0.0275586	0.1178	0.14881	-0.0925417	0.0253401	0.00455828	-0.0388995	-0.0525062	-0.066843	-0.0157203	0.0294422	-0.0139623	0.0163014	0.0182925	0.0375805
777	0.138825	0.137505	0.0583852	0.0195617	0.0978436	0.0383382	-0.0158529	-0.046842	-0.0710639	-0.073905	-0.0800442	0.0508942	-0.0316113	0.400077	1	-0.00142224	-0.0384324	-0.0161273	-0.152095	0.00926053	-0.0132322	0.0379346	-0.0179787	-0.0321403	0.029126	0.0253556	0.0299344	-0.087558	-0.0588373	-0.0118178	-0.00868505	-0.0472788	0.0144002	-0.0395022	-0.0449254	0.110044	0.0656988	-0.09486	-0.0244217	-0.00702341	-0.0591273	-0.0457625	-0.0433273	-0.0369097	0.0309759	0.0225658	0.039503	0.031226	0.0322747
796	0.10658	0.108432	0.0671441	0.0283154	0.107457	0.0227983	-0.0156646	-0.00740496	-0.00652403	-0.0101884	-0.0212897	-0.0958121	-0.0208374	0.148459	-0.00142224	1	-0.0898746	-0.0674293	-0.00971643	0.042213	-0.0377146	-0.0457056	-0.0554596	-0.034855	-0.000827613	0.00742859	0.0132167	-0.00580421	-0.00686511	-0.00257008	0.0017717	-0.00758924	0.0161824	-0.0352752	0.0556193	0.257692	0.121868	-0.0343383	0.0135675	-0.00253155	-0.0231458	-0.0336677	-0.0307583	-0.0109712	-0.0144526	0.00323747	-0.0238426	-0.0232146	-0.00883624
806	-0.0490062	-0.059022	0.0294616	-0.0145884	-0.0808597	-0.0218711	0.0224416	0.0232539	0.0722499	0.0409506	0.087097	0.0667422	0.0741954	-0.0397805	-0.0384324	-0.0898746	1	0.64337	0.368168	-0.164916	0.165911	0.244895	0.235366	0.209724	0.0779862	0.0287427	-0.08998	0.003634	0.0858798	0.0127075	0.0221379	0.0799021	0.034183	0.132805	-0.0900748	-0.0692041	-0.131791	0.0277614	0.0766837	-0.0375861	0.112431	0.0486536	-0.00573504	0.0775338	0.0480986	-0.0187433	0.0484612	0.0798108	0.0837854
816	0.0128732	0.00261279	0.0755511	0.00766319	-0.023288	-0.00985742	0.0180836	0.0168675	0.0682443	0.0288782	0.0734014	0.0810257	0.0647859	0.0345128	-0.0161273	-0.0674293	0.64337	1	0.400279	-0.176349	0.136368	0.204333	0.264566	0.212583	0.114087	0.0318953	-0.0937423	-0.0113854	0.0874325	0.0104287	0.023192	0.0869771	0.0456525	0.138276	-0.0903617	-0.0200532	-0.100954	0.0148588	0.0730707	-0.0292624	0.117945	0.0421848	-0.026523	0.0793882	0.0623766	-0.0383318	0.0585757	0.093627	0.112259
826	-0.0941954	-0.0983458	0.0783394	0.0331324	-0.0687265	-0.0375323	0.0439948	0.0518956	0.139279	0.0780923	0.153272	0.0666099	0.0756381	0.0618753	-0.152095	-0.00971643	0.368168	0.400279	1	-0.133181	0.088523	0.0600121	0.118391	0.116249	0.00276462	-0.00254065	-0.135315	-0.00706966	0.114889	0.01701	0.017613	0.079684	0.0203363	0.153859	-0.0346804	-0.127756	-0.140212	0.0426462	0.0688305	-0.0011064	0.152532	0.0774948	-0.00477366	0.116234	0.0424004	-0.0462241	0.0231412	0.0734861	0.086148
845	0.0536207	0.0583386	-0.0927494	-0.0377038	0.0784353	0.0281725	-0.00776563	-0.0228628	-0.100171	-0.0477559	-0.117625	-0.0950469	-0.0774391	0.0104278	0.00926053	0.042213	-0.164916	-0.176349	-0.133181	1	-0.0499557	-0.0724762	-0.0652308	-0.0936975	0.0125942	-0.0194695	0.12217	0.0817351	-0.0579298	-0.000440126	-0.00561643	-0.0147727	-0.0232122	-0.188683	0.169467	0.0307465	0.117739	-0.000730098	-0.0700022	0.0487825	-0.0723022	-0.0762967	0.0245759	-0.0545636	-0.0621783	0.0936434	-0.0651297	-0.0876703	-0.0763283
864	-0.0183702	-0.020685	-0.0944517	-0.0972521	-0.0334957	-0.00150251	-0.0369403	0.00765705	-0.0217798	0.00125802	-0.0185937	0.0580216	0.0352707	-0.0285842	-0.0132322	-0.0377146	0.165911	0.136368	0.088523	-0.0499557	1	0.36729	0.363604	0.145343	0.210703	0.0708119	0.11034	0.0860835	0.264128	0.000476297	0.00996123	0.0608482	0.00646467	-0.0284151	-0.0795841	-0.0931926	-0.0803499	0.00515099	0.116182	-0.0874114	-0.0121662	-0.0141059	0.0528522	-0.0191982	0.00314986	0.00521029	0.00526624	0.0105899	0.0315548
874	0.0282008	0.024806	-0.0407619	-0.0534722	-0.00905624	0.00807253	-0.0318579	-0.00750699	-0.0191884	-0.00243961	-0.0201769	0.0266348	0.00494371	-0.006773	0.0379346	-0.0457056	0.244895	0.204333	0.0600121	-0.0724762	0.36729	1	0.246425	0.316559	0.123936	0.121419	0.0705502	0.0632508	0.208085	0.116959	0.0217028	0.0494549	0.0454471	0.0174341	-0.0737707	-0.0155643	-0.0352909	-0.0207449	0.0868252	-0.0548107	-0.000846822	-0.00824494	0.0151576	-0.016269	0.0163802	-0.00530282	0.0230404	0.0196384	0.0362952
884	0.01656	0.00944646	-0.0952333	-0.103747	-0.0256658	0.00528166	-0.0703633	0.00528146	-0.0204959	0.00833101	-0.0252842	0.0322844	0.050771	-0.0144901	-0.0179787	-0.0554596	0.235366	0.264566	0.118391	-0.0652308	0.363604	0.246425	1	0.212791	0.461753	0.0661311	0.0918546	0.103004	0.113153	0.0343305	0.0145005	0.128617	0.0419506	-0.0279715	-0.0617006	-0.0312395	-0.0608442	0.00607014	0.105164	-0.0720571	0.00429432	-0.0228235	0.0451707	-0.00399345	0.00225908	-0.0035941	0.00220532	0.0180072	0.0402314
894	-0.0271386	-0.0331544	-0.0327729	-0.0377208	-0.0478038	-0.0116099	-0.0182156	0.0170623	0.0215255	0.0286476	0.0247564	-0.00329925	0.0429375	-0.0314723	-0.0321403	-0.034855	0.209724	0.212583	0.116249	-0.0936975	0.145343	0.316559	0.212791	1	0.136928	0.217071	0.00332815	0.0435617	0.085448	0.0925844	0.0544502	0.0951977	0.0990329	0.0452232	-0.0744331	-0.00789062	-0.0540867	0.0128174	0.0684252	-0.0370169	0.0191371	0.0138243	0.0142272	0.00455607	0.0162906	-0.0134131	0.0193599	0.0207089	0.0168344
904	0.132091	0.125853	-0.08739	-0.103073	0.0752324	0.0629716	-0.141146	-0.0268387	-0.0912309	-0.0425163	-0.0952729	-0.01545	0.0174409	0.0444719	0.029126	-0.000827613	0.0779862	0.114087	0.00276462	0.0125942	0.210703	0.123936	0.461753	0.136928	1	0.106642	0.190059	0.0922054	0.0499165	0.0630961	0.0041048	0.0673503	0.0442442	-0.0796268	0.00662388	0.0518769	0.0530035	-0.000989332	0.0780112	-0.0546392	-0.0302616	-0.0660274	0.0343262	-0.0286797	-0.0414526	0.0109202	-0.0385981	-0.0269918	0.0112387
914	0.0332626	0.0313657	-0.0397176	-0.0306177	0.013186	0.0300362	-0.0694091	-0.00641273	-0.0361065	-0.00881077	-0.0278365	-0.0074675	-0.0123662	0.0210447	0.0253556	0.00742859	0.0287427	0.0318953	-0.00254065	-0.0194695	0.0708119	0.121419	0.0661311	0.217071	0.106642	1	0.0469267	0.0187558	0.0154147	0.0860059	0.0756153	0.0138969	0.0631678	-0.0027307	-0.0172439	0.0254523	0.0233684	-0.00603169	0.0269626	-0.0132236	-0.0215644	-0.0114065	0.0162434	-0.0158293	-0.00198048	0.00495732	-0.00163046	-0.00702738	-0.00638757
924	0.131943	0.132798	-0.254684	-0.222429	0.0999435	0.0204458	-0.100591	-0.0296806	-0.176104	-0.0682215	-0.194271	-0.0966476	-0.0296578	0.0303637	0.0299344	0.0132167	-0.08998	-0.0937423	-0.135315	0.12217	0.11034	0.0705502	0.0918546	0.00332815	0.190059	0.0469267	1	0.161879	0.0146411	0.0619266	0.00241931	0.000676869	0.00924758	-0.159857	0.0633051	0.0220836	0.103769	-0.0116209	0.0833666	-0.0386073	-0.133799	-0.0948519	0.0704139	-0.114765	-0.0618974	0.0493046	-0.0636843	-0.0961987	-0.0901161
943	0.0195792	0.0194985	-0.130643	-0.0940882	0.00122043	0.00625028	-0.0363046	-0.00685321	-0.0684428	-0.0101903	-0.0709875	-0.0892399	-0.0180329	-0.0571022	-0.087558	-0.00580421	0.003634	-0.0113854	-0.00706966	0.0817351	0.0860835	0.0632508	0.103004	0.0435617	0.0922054	0.0187558	0.161879	1	0.0317017	0.0382937	0.00661257	0.0476725	0.00524728	-0.0845625	0.0665006	0.038663	0.0382234	0.00316374	0.0493827	-0.0187527	-0.0455214	-0.031382	0.0294591	-0.0396724	-0.0487833	0.0482778	-0.0207886	-0.0533762	-0.041751
971	-0.0109551	-0.0139255	0.00883273	-0.0165629	-0.0118089	-0.00778161	0.00647494	0.0152919	0.0391097	0.0238308	0.0451901	0.0248889	0.034257	-0.0321125	-0.0588373	-0.00686511	0.0858798	0.0874325	0.114889	-0.0579298	0.264128	0.208085	0.113153	0.085448	0.0499165	0.0154147	0.0146411	0.0317017	1	-0.1015	0.00329345	0.0887009	-0.0124991	0.0386413	-0.0456621	-0.0386871	-0.0530623	0.0186557	0.0760143	-0.0517115	0.037035	0.0146357	0.0120073	0.0191534	0.0154864	-0.0169801	0.0232998	0.0319859	0.021853
981	0.0217503	0.0222582	-0.0443893	-0.0447138	0.0181757	0.0102458	-0.0380257	-0.00221828	-0.0221406	-0.00862204	-0.0324925	-0.0292181	-0.00572753	0.005063	-0.0118178	-0.00257008	0.0127075	0.0104287	0.01701	-0.000440126	0.000476297	0.116959	0.0343305	0.0925844	0.0630961	0.0860059	0.0619266	0.0382937	-0.1015	1	0.038023	0.0173164	0.0889208	-0.0242003	0.00724055	-0.0123739	0.0163308	0.006547	0.0336575	-0.000549438	-0.0261892	-0.0079862	0.0153206	-0.00956315	-0.00603336	-0.00683232	-0.0226818	-0.0233705	-0.0238989
1001	0.00872329	0.00817013	0.00602682	-5.93843e-05	0.00702452	0.000885295	-0.000992372	0.00320054	0.00723199	0.00750122	0.00587486	-0.000535566	0.0044953	-0.00240494	-0.00868505	0.0017717	0.0221379	0.023192	0.017613	-0.00561643	0.00996123	0.0217028	0.0145005	0.0544502	0.0041048	0.0756153	0.00241931	0.00661257	0.00329345	0.038023	1	0.0125696	0.0252732	0.00786253	0.00210234	0.00676696	-0.00339405	0.00277766	0.0110051	0.0080867	0.00688244	-0.00102691	-0.00334246	0.0037366	0.00213569	-0.000686247	-0.00107083	0.000697897	0.00338589
1011	0.0149709	0.0102534	0.00708227	-0.0140114	0.00686769	-0.00227962	-0.0117534	0.0122412	0.0247012	0.0165939	0.0175175	-0.0171703	0.0169393	-0.0252297	-0.0472788	-0.00758924	0.0799021	0.0869771	0.079684	-0.0147727	0.0608482	0.0494549	0.128617	0.0951977	0.0673503	0.0138969	0.000676869	0.0476725	0.0887009	0.0173164	0.0125696	1	0.223132	-0.000441049	-0.0127335	-0.00899439	-0.0187353	0.017863	0.050057	-0.0186799	0.0197228	0.00291397	0.00170024	0.00940568	-0.000592913	-0.00692652	0.000338472	0.00392857	0.00229064
1021	0.0565181	0.0521901	0.0258503	-0.00127245	0.0353229	0.0129987	-0.0171602	-0.0054593	-0.00484595	-0.00889441	-0.0128215	-0.0016912	0.00705896	0.0326901	0.0144002	0.0161824	0.034183	0.0456525	0.0203363	-0.0232122	0.00646467	0.0454471	0.0419506	0.0990329	0.0442442	0.0631678	0.00924758	0.00524728	-0.0124991	0.0889208	0.0252732	0.223132	1	0.00828418	-0.00477945	0.0296182	0.0170177	-0.0013363	0.0216883	0.00552296	-0.00750152	-0.0125615	-0.0134732	0.00199254	0.025379	-0.011536	0.0168342	0.0192566	0.011885
1070	-0.0645786	-0.0639868	0.158777	0.129053	-0.0626813	-0.0229427	0.0674047	0.0270195	0.119847	0.0548903	0.145098	0.0329411	0.0300494	-0.0565741	-0.0395022	-0.0352752	0.132805	0.138276	0.153859	-0.188683	-0.0284151	0.0174341	-0.0279715	0.0452232	-0.0796268	-0.0027307	-0.159857	-0.0845625	0.0386413	-0.0242003	0.00786253	-0.000441049	0.00828418	1	-0.0835281	-0.0319629	-0.0634944	0.0208199	0.0383613	0.00633116	0.113221	0.0901942	-0.0627878	0.0662141	0.0500428	-0.0635327	0.0538203	0.0751743	0.0758126
1080	0.145647	0.152731	0.0940488	0.062047	0.167982	0.0408901	-0.0198159	-0.00900972	-0.0163733	-0.00766902	-0.0458646	-0.0443992	-0.0799535	0.0275586	-0.0449254	0.0556193	-0.0900748	-0.0903617	-0.0346804	0.169467	-0.0795841	-0.0737707	-0.0617006	-0.0744331	0.00662388	-0.0172439	0.0633051	0.0665006	-0.0456621	0.00724055	0.00210234	-0.0127335	-0.00477945	-0.0835281	1	0.110396	0.165316	-0.0231271	-0.0176988	0.0586845	-0.00456968	-0.0476735	-0.047845	-0.0112315	-0.0420209	-0.041064	-0.0516135	-0.0518901	-0.00939512
1090	0.224602	0.220295	0.110912	0.0495431	0.177939	0.0677399	-0.0443179	-0.0304563	-0.0626733	-0.0327391	-0.0672174	-0.181198	-0.0331155	0.1178	0.110044	0.257692	-0.0692041	-0.0200532	-0.127756	0.0307465	-0.0931926	-0.0155643	-0.0312395	-0.00789062	0.0518769	0.0254523	0.0220836	0.038663	-0.0386871	-0.0123739	0.00676696	-0.00899439	0.0296182	-0.0319629	0.110396	1	0.260325	-0.0387683	0.0133694	-0.00147565	-0.0290396	-0.0722793	-0.0712158	-0.0690498	-0.0273876	-0.00915676	-0.0114615	-0.032816	0.0177645
1100	0.263539	0.264444	0.099615	0.0399067	0.246771	0.0716869	-0.0753449	-0.0299611	-0.0782701	-0.034894	-0.0967634	-0.116522	-0.0877471	0.14881	0.0656988	0.121868	-0.131791	-0.100954	-0.140212	0.117739	-0.0803499	-0.0352909	-0.0608442	-0.0540867	0.0530035	0.0233684	0.103769	0.0382234	-0.0530623	0.0163308	-0.00339405	-0.0187353	0.0170177	-0.0634944	0.165316	0.260325	1	-0.0327734	-0.0132511	0.0602458	-0.0275164	-0.0519921	-0.0751746	-0.0361004	-0.00584257	-0.0823769	-0.0133976	-0.0424258	-0.011839
1160	-0.0199859	-0.0203776	-0.029628	-0.0228989	-0.00963161	-0.00159721	0.00215389	0.0144114	-0.0100026	-0.0139181	0.00399268	-0.0508258	0.0102748	-0.0925417	-0.09486	-0.0343383	0.0277614	0.0148588	0.0426462	-0.000730098	0.00515099	-0.0207449	0.00607014	0.0128174	-0.000989332	-0.00603169	-0.0116209	0.00316374	0.0186557	0.006547	0.00277766	0.017863	-0.0013363	0.0208199	-0.0231271	-0.0387683	-0.0327734	1	-0.00470407	0.0171308	0.084736	-0.233549	-0.00923549	-0.0390907	-0.0260735	0.00298735	-0.0336745	-0.0346496	-0.0569969
1170	0.100056	0.0974039	0.0542946	-0.00539618	0.0634649	0.0176348	-0.0321748	0.001817	-0.0399023	-0.00674271	-0.0492533	-0.0444159	0.0272857	0.0253401	-0.0244217	0.0135675	0.0766837	0.0730707	0.0688305	-0.0700022	0.116182	0.0868252	0.105164	0.0684252	0.0780112	0.0269626	0.0833666	0.0493827	0.0760143	0.0336575	0.0110051	0.050057	0.0216883	0.0383613	-0.0176988	0.0133694	-0.0132511	-0.00470407	1	-0.431855	-0.00515655	-0.103739	0.00179384	-0.0508402	-0.0447007	-0.0040757	-0.0161444	-0.0306728	-0.0360346
1180	0.0321175	0.0340849	0.0254712	0.0200225	0.0386936	-0.00315536	0.0204089	-0.00185789	0.00788203	-0.00869874	0.000805017	0.0211714	-0.0363602	0.00455828	-0.00702341	-0.00253155	-0.0375861	-0.0292624	-0.0011064	0.0487825	-0.0874114	-0.0548107	-0.0720571	-0.0370169	-0.0546392	-0.0132236	-0.0386073	-0.0187527	-0.0517115	-0.000549438	0.0080867	-0.0186799	0.00552296	0.00633116	0.0586845	-0.00147565	0.0602458	0.0171308	-0.431855	1	-0.0235163	0.00390018	-0.0161699	-0.00928429	0.0840353	-0.0563447	0.0422664	0.0398103	0.0440623
1190	0.0151067	0.0139336	0.172346	0.0887447	0.052015	0.00290182	0.0346104	0.0239438	0.12482	0.0328006	0.137033	0.0626089	0.0429561	-0.0388995	-0.0591273	-0.0231458	0.112431	0.117945	0.152532	-0.0723022	-0.0121662	-0.000846822	0.00429432	0.0191371	-0.0302616	-0.0215644	-0.133799	-0.0455214	0.037035	-0.0261892	0.00688244	0.0197228	-0.00750152	0.113221	-0.00456968	-0.0290396	-0.0275164	0.084736	-0.00515655	-0.0235163	1	0.0569693	-0.0732731	0.342869	0.0466021	-0.0622441	0.0330271	0.0589682	0.0640252
1200	-0.163164	-0.160581	-0.00262379	0.0327788	-0.129155	-0.0402929	0.0361911	0.0417614	0.138588	0.102274	0.156155	0.033774	0.0208348	-0.0525062	-0.0457625	-0.0336677	0.0486536	0.0421848	0.0774948	-0.0762967	-0.0141059	-0.00824494	-0.0228235	0.0138243	-0.0660274	-0.0114065	-0.0948519	-0.031382	0.0146357	-0.0079862	-0.00102691	0.00291397	-0.0125615	0.0901942	-0.0476735	-0.0722793	-0.0519921	-0.233549	-0.103739	0.00390018	0.0569693	1	0.0243279	0.0841479	0.0184562	-0.045097	0.0265943	0.0370594	0.0466128
1210	-0.125891	-0.125309	-0.250714	-0.158982	-0.121765	-0.0251782	-0.0283609	0.014792	-0.0613577	0.00190336	-0.0410025	-0.000292922	0.0080923	-0.066843	-0.0433273	-0.0307583	-0.00573504	-0.026523	-0.00477366	0.0245759	0.0528522	0.0151576	0.0451707	0.0142272	0.0343262	0.0162434	0.0704139	0.0294591	0.0120073	0.0153206	-0.00334246	0.00170024	-0.0134732	-0.0627878	-0.047845	-0.0712158	-0.0751746	-0.00923549	0.00179384	-0.0161699	-0.0732731	0.0243279	1	-0.0848702	-0.0423024	0.067043	-0.0346434	-0.0437729	-0.0610044
1220	-0.0471302	-0.0487554	0.101753	0.0578869	-0.0126172	-0.00788751	0.00410651	0.0184139	0.10119	0.0321795	0.107663	0.0725298	0.0385148	-0.0157203	-0.0369097	-0.0109712	0.0775338	0.0793882	0.116234	-0.0545636	-0.0191982	-0.016269	-0.00399345	0.00455607	-0.0286797	-0.0158293	-0.114765	-0.0396724	0.0191534	-0.00956315	0.0037366	0.00940568	0.00199254	0.0662141	-0.0112315	-0.0690498	-0.0361004	-0.0390907	-0.0508402	-0.00928429	0.342869	0.0841479	-0.0848702	1	0.0115948	-0.0148573	0.0154137	0.0463261	0.0650243
1239	0.0417642	0.0378318	0.0194927	-0.0515143	0.0302441	-0.0297601	0.0701352	-0.00152495	0.00263477	-0.00945309	0.000951629	0.150424	-0.00960859	0.0294422	0.0309759	-0.0144526	0.0480986	0.0623766	0.0424004	-0.0621783	0.00314986	0.0163802	0.00225908	0.0162906	-0.0414526	-0.00198048	-0.0618974	-0.0487833	0.0154864	-0.00603336	0.00213569	-0.000592913	0.025379	0.0500428	-0.0420209	-0.0273876	-0.00584257	-0.0260735	-0.0447007	0.0840353	0.0466021	0.0184562	-0.0423024	0.0115948	1	-0.158833	0.523478	0.594491	0.300274
1249	-0.0821149	-0.0782055	-0.132469	-0.0478249	-0.0949554	0.0191619	0.0219132	-0.0263564	-0.0786324	-0.0527858	-0.0815938	-0.0642656	-0.000418882	-0.0139623	0.0225658	0.00323747	-0.0187433	-0.0383318	-0.0462241	0.0936434	0.00521029	-0.00530282	-0.0035941	-0.0134131	0.0109202	0.00495732	0.0493046	0.0482778	-0.0169801	-0.00683232	-0.000686247	-0.00692652	-0.011536	-0.0635327	-0.041064	-0.00915676	-0.0823769	0.00298735	-0.0040757	-0.0563447	-0.0622441	-0.045097	0.067043	-0.0148573	-0.158833	1	-0.0981684	-0.0755913	-0.0453569
1259	0.000603277	-0.00307341	0.0290367	-0.00462709	-0.0180649	-0.0227507	0.0553974	-0.0033617	0.00389867	-0.00531427	0.00835248	0.135908	-0.00733069	0.0163014	0.039503	-0.0238426	0.0484612	0.0585757	0.0231412	-0.0651297	0.00526624	0.0230404	0.00220532	0.0193599	-0.0385981	-0.00163046	-0.0636843	-0.0207886	0.0232998	-0.0226818	-0.00107083	0.000338472	0.0168342	0.0538203	-0.0516135	-0.0114615	-0.0133976	-0.0336745	-0.0161444	0.0422664	0.0330271	0.0265943	-0.0346434	0.0154137	0.523478	-0.0981684	1	0.631133	0.247996
1269	-0.0132143	-0.0167405	0.0494979	-0.00601056	-0.0233855	-0.0281344	0.0755504	0.00304814	0.0353936	0.00101192	0.0366609	0.182749	0.00927199	0.0182925	0.031226	-0.0232146	0.0798108	0.093627	0.0734861	-0.0876703	0.0105899	0.0196384	0.0180072	0.0207089	-0.0269918	-0.00702738	-0.0961987	-0.0533762	0.0319859	-0.0233705	0.000697897	0.00392857	0.0192566	0.0751743	-0.0518901	-0.032816	-0.0424258	-0.0346496	-0.0306728	0.0398103	0.0589682	0.0370594	-0.0437729	0.0463261	0.594491	-0.0755913	0.631133	1	0.389979
1279	0.0164644	0.0129328	0.0924044	0.0373575	0.00622648	-0.00398473	0.0425494	-0.00415183	0.047252	0.00331074	0.0479737	0.166723	0.0128624	0.0375805	0.0322747	-0.00883624	0.0837854	0.112259	0.086148	-0.0763283	0.0315548	0.0362952	0.0402314	0.0168344	0.0112387	-0.00638757	-0.0901161	-0.041751	0.021853	-0.0238989	0.00338589	0.00229064	0.011885	0.0758126	-0.00939512	0.0177645	-0.011839	-0.0569969	-0.0360346	0.0440623	0.0640252	0.0466128	-0.0610044	0.0650243	0.300274	-0.0453569	0.247996	0.389979	1
1558	-0.18643	-0.187655	0.00649055	0.0778449	-0.18845	-0.0180388	0.0650972	0.00720307	0.0709832	0.0232858	0.084232	0.12823	0.0288881	-0.0514187	0.0208145	-0.0399478	0.0811639	0.0719552	0.0774711	-0.0768862	-0.00963416	0.0127813	-0.00264166	0.0192441	-0.0451282	0.00210767	-0.134496	-0.0683075	0.02404	-0.0430479	0.00659444	-0.0142754	-0.000927773	0.0596178	-0.0868963	-0.0765554	-0.192247	-0.0231073	-0.028792	-0.0525443	0.0523772	0.0280331	0.0462202	0.0784684	-0.0115643	0.171657	0.0186135	0.0435724	0.0402564
1568	0.0254067	0.0266522	0.00346329	0.00839923	0.0314473	0.00809065	-0.0157926	0.00349231	0.00202965	0.0114603	-0.00406482	-0.0319013	-0.00580638	0.00650633	-0.0267429	0.016759	-0.0461251	-0.0543165	-0.0163582	0.0806842	-0.00715197	-0.0233706	-0.00440068	-0.0223716	0.0160298	-0.00713648	0.0434045	0.0245188	-0.00847781	0.0189964	-0.00115801	0.00226073	0.00117251	-0.0542758	0.0717218	-0.00935902	0.0524234	0.00504802	0.00562526	-0.00375676	-0.0139205	-0.00997418	-0.00783493	-0.00187421	-0.030442	-0.0254601	-0.0366326	-0.0408886	-0.0340251
1578	-0.102669	-0.0981192	-0.118177	-0.0278445	-0.0754958	-0.0136449	-0.0144173	0.0127771	-0.0437472	0.0200952	-0.0308841	-0.0717003	-0.00815107	-0.0377336	-0.0542244	-0.000676593	-0.0836205	-0.0964957	-0.0555215	0.102313	-0.00994904	-0.0414419	-0.0168051	-0.03356	0.00719844	-0.0122562	0.0627228	0.0568029	-0.0371976	0.00606169	-0.0113179	-0.0124684	-0.0251946	-0.0712824	0.0544724	-0.00507656	0.0485198	0.0116595	-0.0272346	-0.00343932	-0.0560194	0.0122984	0.0338366	-0.0302619	-0.0685552	0.035776	-0.0657771	-0.0715971	-0.0504723
1588	0.384158	0.378761	0.285162	0.0625612	0.366683	0.0810385	-0.0448527	-0.0446818	-0.0086434	-0.0890476	-0.0482269	0.054112	-0.029292	0.152742	0.103306	0.0524658	0.0267398	0.0744072	8.02766e-05	-0.0649233	0.00505605	0.0321193	0.0110455	-0.00221589	0.0590624	0.0159539	-0.020217	-0.033329	0.0131023	0.00960362	0.00117876	0.0142524	0.0375974	0.0386036	0.0333796	0.105555	0.12842	-0.0206546	0.0375423	0.042946	0.0749127	-0.0692687	-0.120811	0.0253685	0.0751555	-0.0829969	0.0527944	0.0576054	0.0923196
1598	-0.0125236	-0.0139118	0.0880924	0.0697431	-0.0210922	0.000404155	0.0259995	0.00666835	0.0606306	0.0294771	0.0784086	0.0389723	0.0140968	-0.00470215	-0.00547351	-0.00844926	0.0333788	0.0356939	0.0551192	-0.0502281	-0.0145223	0.00198077	-0.00639151	0.00708398	-0.0226494	-0.011297	-0.0669486	-0.0355867	0.0134354	-0.0193622	0.00218508	0.0070051	0.00813562	0.0622081	0.000582822	-0.00259785	-0.0162284	-0.0112267	0.00129334	0.0131759	0.0486555	0.0251544	-0.0330331	0.0422677	0.0422173	-0.0300003	0.0289882	0.0492864	0.0572397
1608	-0.164495	-0.164145	-0.00430444	0.0494262	-0.152023	-0.0322045	0.0608165	0.0188915	0.0761746	0.0400992	0.0843909	0.0778965	0.0244843	-0.0569208	-0.0288593	-0.0334476	0.0612607	0.051165	0.0866451	-0.0168893	-0.0130179	-0.00521747	-0.00115777	0.0115793	-0.0531298	-0.0195006	-0.0952986	-0.0364757	0.0181021	-0.0247309	0.00751556	0.00429824	-0.00546575	0.0253699	-0.0422848	-0.087845	-0.141503	-0.00911438	-0.0214057	-0.028905	0.0523833	0.0350165	0.0299665	0.078478	-0.00264719	0.119849	0.00932332	0.0372389	0.0264152
1618	-0.0805766	-0.0750811	-0.127484	-0.0524857	-0.0500833	-0.0132346	-0.0294661	0.0242964	-0.0248713	0.0329856	-0.0279517	-0.127711	0.00723542	-0.0284596	-0.0777802	0.0213718	-0.0616431	-0.0811159	-0.0323355	0.136731	-0.00251723	-0.037824	0.00681154	-0.0166184	0.0186053	-0.016995	0.084808	0.0618436	-0.0311833	0.0287402	0.00321349	0.00592648	-0.00601091	-0.100644	0.0750732	-0.00808225	0.0261353	0.0279635	0.014953	-0.0384362	-0.0604461	-0.0213116	0.0384784	-0.0287536	-0.130685	0.0594696	-0.129008	-0.138431	-0.109862
1628	0.036117	0.035253	0.121384	0.0742036	0.043271	0.0214578	0.0145858	0.00784911	0.0628739	0.00420664	0.062029	0.10258	0.00420685	0.0299268	0.0347607	0.00683128	0.044918	0.0609217	0.046818	-0.0834522	0.0238187	0.0305015	0.0219953	0.0182089	0.0175548	0.017553	-0.0731675	-0.0408093	0.032575	-0.019436	0.000995197	-0.00182377	0.0106226	0.0732077	-0.0212424	0.00201445	-0.0315435	-0.0166804	0.015551	-0.0199737	0.0564548	0.00439835	-0.0246424	0.0368063	0.0426296	-0.0458051	0.0386054	0.0552985	0.0651819
1677	0.0140959	0.0131421	0.00127618	0.00535289	0.0239011	-0.000158079	-0.0153199	0.00567454	0.00210198	0.00447404	-0.00416219	-0.0188172	0.00718264	-0.000878437	-0.0266333	0.00749438	-0.0102572	-0.0144739	0.00453525	0.057515	-0.00346876	-0.0145727	0.0156723	-0.00225189	0.021753	-0.0166512	0.0201836	0.0183935	-0.000337055	0.00509696	0.00436229	0.0113757	-0.00847924	-0.0349975	0.0300257	-0.00628095	0.0119299	0.00275008	0.0146432	-0.00589986	0.000324188	-0.0221463	-0.00335697	0.000624128	-0.0268025	-0.00973732	-0.0270901	-0.0328092	-0.0252752
1687	-0.0146258	-0.0167012	0.0861062	0.143608	-0.059936	0.0174989	-0.00548422	-0.00403126	-0.0097657	0.00848946	0.000437476	-0.00783365	-0.0129925	0.00100847	0.0036882	-0.00291761	-0.00732923	-0.00925219	-0.0104289	0.0209707	-0.00475157	0.00220413	-0.00903159	-0.00464926	-0.00171521	0.00267479	-0.0339026	-0.0190056	-0.00237036	-0.00475908	-0.00456354	-0.00480158	-0.00323808	-0.00251753	0.00451151	0.00637136	0.00288972	-0.00394748	0.00650498	-0.0123845	-0.0220014	-0.00876043	-0.000820797	-0.0140566	0.00997085	-0.00328204	0.00734969	0.00452163	0.00267351
1767	-0.00732746	-0.00875103	0.020719	0.00971958	-0.00570434	-0.00234565	0.0156476	0.0129723	0.0100808	-0.000801916	0.00663374	0.0414911	-0.00337376	0.00215114	-0.00631367	0.00092383	0.0144617	0.0196326	0.0309496	-0.000185874	-0.00318982	-0.002353	0.00020769	0.0024932	6.76442e-06	0.000308918	-0.0138351	-0.00605682	0.00908953	0.000266521	0.00153119	0.00672767	0.00802571	0.00738831	-0.002169	-0.0143801	-0.00517163	0.000338468	0.005365	0.0113436	0.0141314	0.0116008	-0.00940228	0.0329323	0.0647443	-0.0174691	0.0469065	0.0678106	0.0412221
1787	0.0168442	0.0160497	0.0580954	0.0439648	-0.00344796	0.00560234	-0.00271603	0.0065782	0.0353751	0.040555	0.0314287	0.0379359	-0.00604364	0.0134931	0.0235267	-0.00255864	0.0181875	0.0317395	0.00575835	-0.0911928	-0.00251606	0.0217393	-0.00387197	0.014128	-0.00688276	0.0163362	-0.0312609	-0.0246789	0.00964559	-0.00150895	0.00106507	-0.00226583	0.00515821	0.062439	0.00301213	0.0214058	0.016753	-0.0244751	0.00764912	0.00267955	0.0181461	0.0461151	-0.028962	0.000525103	0.0504619	-0.0280003	0.05801	0.0618724	0.0637601
1797	0.0912147	0.0919563	-0.0809919	-0.0283352	0.0610612	0.0414521	-0.0117992	-0.0534547	-0.135183	-0.0827941	-0.142489	0.0133605	-0.0871189	0.0600569	0.0997275	0.0229052	-0.108375	-0.0924536	-0.156495	0.128051	-0.033813	-0.0108823	-0.0380223	-0.0533423	0.0372687	0.0319933	0.0924687	0.0431392	-0.0509112	-0.0143668	-0.0136465	-0.0442111	-0.000795768	-0.109626	0.0541136	0.0668931	0.0991282	-0.0176515	-0.0949772	0.0425863	-0.0884352	-0.0581285	0.0279341	-0.0667654	0.0285862	0.0580475	0.0227195	0.0030668	0.000669623
1807	-0.0134283	-0.0123829	-0.0236749	-0.0231106	0.0125519	-0.016478	-0.00983335	0.0124279	-0.0147416	0.0130621	-0.0236695	-0.0474859	0.00956888	-0.0206377	-0.0439047	-0.000317195	-0.00529065	-0.00940004	0.016225	0.0449033	0.00404059	-0.0125863	0.010144	0.00468887	0.00184315	-0.016021	0.0252242	0.0164374	0.00102338	0.0137693	0.00394516	0.0159363	-0.007052	-0.0247428	0.0179766	-0.0180465	0.000600419	0.0143473	0.0201011	-0.0068287	0.000913058	-0.00834709	0.0070629	0.0046244	-0.0315044	0.0011268	-0.0362222	-0.0378469	-0.0362625
1873	-0.0117192	-0.0164605	0.0152023	0.00324203	-0.0454871	0.00918347	-0.00578317	-0.0112778	0.000510019	-0.0168863	0.00360277	0.101745	0.013253	0.010112	0.0353379	-0.0177848	0.0498369	0.0525458	0.0235364	-0.0785314	0.0178504	0.0178806	0.0264068	0.0072459	0.0208669	0.00758203	-0.0406355	-0.0273297	0.0167659	-0.0232981	-0.000476165	-0.00022	0.00906807	0.0193913	-0.0424883	-0.0105846	-0.0318001	-0.0268565	-0.000584085	-0.021677	0.0153939	0.0221207	-0.00351284	0.0345251	0.0387653	-0.0152785	0.0473137	0.0575858	0.0542768
1883	-0.00996829	-0.014908	0.0108432	-0.00471407	-0.0406425	0.00945931	-0.00233528	-0.0117334	0.00529721	-0.0142666	0.0090281	0.102432	0.0106836	0.0117072	0.0333198	-0.0132085	0.0475648	0.0506543	0.0225774	-0.0755547	0.0145486	0.0157395	0.026579	0.00935568	0.0203458	0.00774645	-0.0350963	-0.0329038	0.0134188	-0.0210095	0.000343329	-0.000723236	0.00982698	0.020597	-0.0423117	-0.0114699	-0.0303532	-0.0207227	-0.00208764	-0.0240106	0.013608	0.0227196	-0.00479257	0.0301889	0.0404927	-0.0198285	0.0481937	0.057154	0.0538683
1920	-0.0574334	-0.0590283	0.0329539	0.0403471	-0.0457698	-0.0102757	0.024209	-0.00667762	0.0881043	0.0296408	0.0998556	0.0813151	0.0112668	-0.0161976	0.0154898	-0.0238325	0.0447805	0.0582788	0.0305552	-0.055707	-0.0209056	-0.00279922	-0.0135073	0.000763196	-0.0250022	-0.000149325	-0.0809187	-0.0297897	-0.000390032	-0.0275237	-0.00399241	-0.0114011	0.0011544	0.0590708	-0.0234256	-0.0136185	-0.0176236	-0.0576982	-0.183239	0.0570692	0.0773638	0.180074	-0.0422331	0.104076	0.0679989	-0.0439858	0.0637797	0.0813446	0.0985463
1930	-0.115701	-0.114152	-0.0185549	0.0331465	-0.0973656	-0.0235291	0.0226245	-0.00193698	0.0798888	0.0406451	0.0925286	0.0661366	-0.00448177	-0.0453925	8.07277e-05	-0.0310776	0.00823589	0.0151695	0.00426403	-0.0348173	-0.034785	-0.0133572	-0.0309898	-0.00873975	-0.0444159	-0.00887405	-0.0675094	-0.0279486	-0.0156366	-0.0235089	-0.00790151	-0.0249366	-0.0100153	0.0525964	-0.0162178	-0.0378583	-0.0161498	-0.0431513	-0.20684	0.0686888	0.0602225	0.187019	-0.0181356	0.0933289	0.0645228	-0.0446716	0.0607261	0.0713843	0.0778579
1940	0.0248441	0.0248197	0.0504758	0.0243605	0.039565	0.00695692	0.00208801	-0.00846954	0.0573722	0.0109136	0.0544303	0.0345212	-0.0116455	0.011815	0.00502814	0.000524233	-0.00932006	0.00798641	0.0033628	0.000322731	-0.0403496	-0.0215827	-0.0311947	-0.0184072	-0.0237298	-0.000813841	-0.0222294	-0.0102358	-0.00961612	-0.00449186	-0.00449582	-0.00733517	-0.000752024	0.0312958	0.034594	-0.00514825	0.0488428	-0.0392175	-0.129171	0.0683452	0.0590688	0.116891	-0.0608408	0.0763129	0.0420644	-0.085466	0.0286095	0.0366044	0.0535949
1950	-0.167773	-0.1679	-0.0756498	-0.00724764	-0.149593	-0.0382318	0.0130856	0.011471	0.0668613	0.0538165	0.0782684	0.00310855	0.0271252	-0.0676563	-0.026679	-0.0325876	0.0171359	0.00609276	0.0125001	-0.033173	-0.0209407	-0.014936	-0.0189283	0.00410826	-0.0389281	-0.0100345	-0.0446726	-0.0119912	-0.00649264	-0.0189902	-0.00818291	-0.00746171	-0.0150511	0.0471874	-0.025568	-0.0404875	-0.0569923	-0.0132496	-0.126681	0.011241	0.0226435	0.142793	0.00356387	0.0582222	-0.00280752	-0.0167854	0.00778284	0.0131817	0.0252067
1960	-0.0668122	-0.0658253	0.0512977	0.0608361	-0.0504742	-0.0210979	0.0415366	-0.00673356	0.0868002	0.0291729	0.0987728	0.0930858	-0.00383331	-0.00658637	0.0413271	-0.0242736	0.0265493	0.0415096	0.0111055	-0.0648548	-0.0433556	-0.00930137	-0.0447396	-0.00945136	-0.0611467	-0.00515357	-0.10161	-0.0466627	-0.00840172	-0.0272292	-0.00461615	-0.0242098	-0.00040806	0.0903919	-0.0271744	-0.0205112	-0.0210771	-0.0746067	-0.201888	0.0747109	0.0684405	0.189022	-0.0449751	0.1027	0.0889954	-0.036893	0.0843673	0.102869	0.102835
1970	-0.120262	-0.119699	-0.0842221	-0.0733879	-0.0931225	-0.0397779	0.040691	0.00392849	0.0748049	0.00576091	0.0743899	0.0400994	0.0419293	-0.0593045	-0.0190908	-0.0403096	0.0384775	0.0351951	0.0408782	-0.0342681	-0.0129106	-0.0148418	-0.0127511	0.00266374	-0.0442759	-0.0195711	-0.0456737	-0.0113312	0.00187847	-0.0178174	-0.00762295	-0.00127072	-0.0163938	0.0390633	-0.0674207	-0.109194	-0.116797	-0.0214972	-0.124021	0.019211	0.0470616	0.129743	0.00648892	0.0804673	0.013038	0.021142	0.013514	0.0340243	0.0350627
1980	-0.156239	-0.155376	-0.102904	-0.0499874	-0.131643	-0.044867	0.0282758	0.0091927	0.0855882	0.045966	0.0946903	0.00513127	0.0400131	-0.0567852	-0.0208261	-0.0366352	0.018855	0.00691284	0.0165389	-0.0196359	-0.0119168	-0.0190545	-0.015697	-0.00199057	-0.046556	-0.0196633	-0.0293972	0.00389007	-0.0058661	-0.0204149	-0.00852442	-0.0113002	-0.02366	0.0403968	-0.0532316	-0.0682876	-0.0982721	-0.0507171	-0.135805	0.000674495	0.0280536	0.202812	0.0158826	0.0614665	-0.010197	0.00649029	0.00686975	0.0109139	0.0243522
1990	-0.0821629	-0.0848088	-0.0371496	-0.0434095	-0.0646435	-0.0233558	0.0325495	0.00431287	0.0945019	0.0202066	0.092929	0.0705948	0.0434196	-0.02166	-0.0131565	-0.0228841	0.040267	0.04301	0.0459643	-0.0302397	-0.0111714	-0.018652	-0.000846585	0.00353074	-0.0202877	-0.0133076	-0.0380858	-0.0122781	0.0155521	-0.0230251	-0.00248812	0.00523373	-0.00290888	0.0195812	-0.0380446	-0.0626613	-0.060135	-0.0387384	-0.120158	0.0238225	0.0542021	0.137464	-0.0118318	0.0895306	0.0460033	-0.0141753	0.0394445	0.0659254	0.0627184
2000	-0.118404	-0.116611	-0.085493	-0.0316797	-0.0971126	-0.0311955	0.000419139	0.00333943	0.0438942	0.0235837	0.0510506	-0.00244216	0.00372461	-0.052357	-0.0192392	-0.029326	-0.0135457	-0.0204738	-0.00475521	0.00851638	-0.0336906	-0.0241629	-0.0321467	-0.0131655	-0.0411668	-0.0154884	-0.0124592	0.00196328	-0.0221961	-0.009657	-0.010492	-0.0140162	-0.0182846	0.0188607	-0.00496031	-0.0559811	-0.0386278	-0.0270306	-0.148291	0.0316402	0.0202861	0.150123	0.00690659	0.061954	-0.0224265	0.00218204	-0.0103985	-0.0106936	0.00627072
2010	-0.0392702	-0.0392428	-0.00383662	-0.021483	-0.0139602	-0.0127151	0.0235549	-0.00379977	0.0870065	0.00590055	0.0796581	0.0487953	0.0145012	-0.0119878	0.00775065	-0.0121053	0.0193474	0.0287227	0.0265162	-0.0309936	-0.0164801	-0.0108849	-0.0152181	-0.00159233	-0.0290648	-0.0102888	-0.0518044	-0.0230822	0.00250851	-0.0205701	-0.00630049	-0.00394285	-0.0044382	0.0403086	-0.0347359	-0.0586382	-0.0500874	-0.03364	-0.130299	0.0394662	0.0547655	0.124004	-0.0259957	0.0779553	0.0413808	-0.00915596	0.0350686	0.0555339	0.0618175
2020	-0.102222	-0.103183	0.020186	0.0337217	-0.0779854	-0.0238988	0.038365	0.00427464	0.082181	0.0274248	0.0822688	0.119485	0.0127851	-0.0181868	0.00788589	-0.0214318	0.0342543	0.0400832	0.0487759	-0.0381581	-0.0181489	-0.00905983	-0.0204871	-0.001205	-0.0372077	-0.00457103	-0.0847499	-0.0551076	0.0101882	-0.0190368	-0.000573717	-0.00839688	-0.00117749	0.0526134	-0.0184565	-0.051262	-0.0473714	-0.064265	-0.133123	0.0426725	0.0576385	0.149065	-0.0112557	0.0948769	0.0852142	-0.012762	0.0641081	0.101494	0.0991201
2030	-0.124016	-0.124033	-0.0567338	-0.00924999	-0.103925	-0.0294075	0.00344847	0.00414514	0.0563854	0.0354265	0.0630966	0.0452146	0.0205716	-0.0417931	-0.0135703	-0.0298618	0.0199817	0.0168938	0.0208111	-0.0103584	-0.0131366	-0.011284	-0.00423674	-0.00120053	-0.0217301	-0.0132751	-0.030403	-0.00201105	-0.00673655	-0.014947	-0.00627952	-0.00906862	-0.011525	0.0166448	-0.0172511	-0.0400087	-0.0380509	-0.0469907	-0.1375	0.0211023	0.0380404	0.151962	-0.00981725	0.086926	0.0233819	-0.0181409	0.0276849	0.0399798	0.053919
2040	0.148327	0.143313	0.0906396	0.0232432	0.126047	0.0377178	-0.0199272	-0.00813202	-0.00212909	-0.00650122	-0.0274828	0.0672429	-0.00541326	0.101783	0.0211411	0.0465179	-0.0111084	0.0178177	-0.0146957	0.0301717	0.0195217	0.00706403	0.0526591	0.00322668	0.091839	0.0144945	0.0406346	-0.00180263	0.0131123	0.000427573	0.010711	0.0159388	0.0295887	-0.0637949	0.111304	0.088106	0.163639	-0.0312879	0.0101948	0.0234284	0.0167142	-0.0276158	-0.0479418	0.0132663	0.086979	-0.0692887	0.0511601	0.0675573	0.0785214
2050	-0.0882309	-0.0885156	0.00818315	0.0238266	-0.0665742	-0.0206774	0.0396497	0.00145825	0.0923555	0.0288584	0.0967178	0.110682	0.00627049	-0.0178749	0.0108188	-0.0253247	0.0213022	0.0324611	0.0270807	-0.0167116	-0.0359984	-0.0253491	-0.0267343	-0.0152759	-0.0483631	-0.0138821	-0.0910469	-0.0399585	-0.00296825	-0.0315286	-0.00542691	-0.0142701	-0.00639294	0.0365447	-0.0199143	-0.048128	-0.0423731	-0.0780164	-0.206601	0.0691093	0.063509	0.187414	-0.0153169	0.113179	0.0889833	-0.0167199	0.0799209	0.106438	0.105263
2060	-0.0309025	-0.0325054	0.0704652	0.0460376	-0.02135	-0.00744627	0.0478961	-0.00529531	0.0880577	0.00885354	0.0903347	0.129552	0.00211384	0.00754546	0.0303892	-0.0147039	0.0410268	0.0602104	0.0463718	-0.0345769	-0.0510233	-0.0252206	-0.039036	-0.0176213	-0.0561782	-0.0197238	-0.118809	-0.0561474	0.0021382	-0.0350157	-0.00390715	-0.0151785	0.00152837	0.0600976	-0.0180024	-0.0323484	-0.0298994	-0.0658758	-0.194998	0.0731144	0.082852	0.156236	-0.0401596	0.119945	0.115231	-0.0246754	0.0959371	0.12864	0.125384
2070	-0.0564364	-0.0558281	0.00763261	0.0062037	-0.0381807	-0.01333	0.031777	-0.00263201	0.090119	0.0263288	0.0880292	0.0877836	0.0113206	0.00457598	0.014558	-0.0136651	0.0157901	0.0285001	0.0208175	-0.0172591	-0.0220771	-0.0199361	-0.0152298	-0.0174969	-0.0280078	-0.0155228	-0.0618428	-0.0229301	-0.00256419	-0.0290995	-0.00695889	-0.00947575	-0.0102922	0.0223176	-0.00984245	-0.0323448	-0.0207054	-0.090512	-0.17825	0.0484578	0.0569654	0.200434	-0.025682	0.108763	0.0785921	-0.0236889	0.0678405	0.0946523	0.1043
2080	-0.118209	-0.116852	0.0551655	0.0858951	-0.0796331	-0.0271877	0.0694803	0.0180644	0.144388	0.0636288	0.157331	0.100261	-0.00840147	-0.00591713	0.0358346	-0.0193801	0.0100716	0.0180483	-0.00130086	-0.0186671	-0.0805224	-0.0399603	-0.0780676	-0.0301839	-0.122699	-0.0352455	-0.15781	-0.0593559	-0.0294772	-0.0570278	-0.0075846	-0.0276277	-0.0183978	0.0423024	-0.0209734	-0.0213346	-0.0278924	-0.0915256	-0.307481	0.0901228	0.13097	0.225744	-0.0344157	0.149496	0.0727003	-0.015615	0.0733211	0.0870544	0.0994812
2090	-0.14543	-0.144082	-0.0235729	0.0323423	-0.119812	-0.0332839	0.0385039	0.0199554	0.160029	0.100406	0.151756	0.0639781	0.0166059	-0.071	-0.0354225	-0.0320696	0.00908924	0.000939807	0.0339032	-0.024706	-0.0182475	-0.0145828	-0.0195907	0.0026588	-0.0555418	-0.0159338	-0.0533656	-0.025053	0.00667401	-0.0192638	-0.00675442	-0.00568573	-0.0143012	0.0267823	-0.00613773	-0.0582743	-0.0591088	-0.018697	-0.140891	0.0454315	0.0570524	0.153596	0.000413475	0.0512316	0.0624984	-0.0607193	0.0540862	0.0641677	0.0524674
2100	-0.0579213	-0.0602627	0.0237555	0.0173574	-0.0316475	-0.017386	0.0324942	0.0172633	0.123465	0.0506684	0.110506	0.0896358	0.0216654	-0.0284868	-0.0330704	-0.0164729	0.024115	0.0268655	0.0541498	-0.017999	-0.00952272	-0.0167943	-0.00552835	0.00251342	-0.0260605	-0.0101343	-0.0576291	-0.0323427	0.018238	-0.0104237	-0.00298768	0.00695949	-0.0036747	0.0138204	-0.00489068	-0.0664169	-0.042562	-0.00356013	-0.0962813	0.0419641	0.0663263	0.0956815	-0.0116124	0.0646594	0.0835221	-0.0497986	0.0583238	0.0829025	0.0622962
2178	-0.0768002	-0.0776073	0.26574	0.192415	-0.0232566	-0.0293593	0.136125	0.0692493	0.329414	0.111359	0.323354	0.149655	0.0188307	0.00563878	-0.000732708	-0.00954606	0.087324	0.107728	0.125975	-0.122935	-0.0885942	-0.0454531	-0.0991995	-0.0103984	-0.194131	-0.0702541	-0.321748	-0.12579	0.0166979	-0.0662455	-0.00562742	-0.00476534	-0.00347486	0.155391	-0.0463131	-0.0507655	-0.0888397	-0.0629262	-0.188221	0.0735706	0.146007	0.189753	-0.0892134	0.138462	0.132576	-0.0816523	0.114843	0.153509	0.1485
2188	-0.0680042	-0.0684402	0.188275	0.119955	-0.00600206	-0.0246056	0.0767563	0.0898944	0.412657	0.162271	0.404745	0.0982729	0.0259414	-0.0142746	-0.0490236	-0.00430369	0.0677023	0.0715638	0.132459	-0.0830282	-0.0327959	-0.0182871	-0.0341358	0.0115932	-0.102011	-0.0283073	-0.222978	-0.0935277	0.0428986	-0.0301557	0.003851	0.0184093	-0.00505367	0.10517	-0.00665962	-0.071019	-0.074797	-0.016455	-0.0814229	0.0332663	0.137287	0.13378	-0.0482443	0.117204	0.0467823	-0.0762263	0.0439943	0.0711408	0.079661
2207	-0.119215	-0.115948	0.0267435	0.0270478	-0.0762288	-0.0423473	0.0122999	0.0370764	0.11657	0.097826	0.121372	-0.0542213	0.0515132	-0.0567399	-0.0684081	-0.0119044	0.00546981	-0.0165136	0.0459516	-0.0533073	-0.00669945	-0.0178377	-0.0178393	0.00812714	-0.0663949	-0.0339238	-0.0508157	-0.0243616	0.0096005	0.0151763	0.00302267	0.0136753	-0.0127174	0.0600279	-0.0053377	-0.0479255	-0.0565506	0.00662909	0.0422139	-0.0393656	0.0519512	0.062095	-0.0227401	0.038863	-0.050013	-0.0458301	-0.0353421	-0.0381801	-0.0372151
2227	-0.0497898	-0.0510358	0.0342005	0.0176682	-0.0246453	-0.0142488	0.0189999	0.0231623	0.127479	0.0684294	0.102139	0.0475911	0.0186067	-0.00987361	-0.0296644	-0.00833578	0.0341337	0.0342472	0.0656117	-0.0177122	-0.0085187	-0.00786214	0.00153407	0.00899035	-0.0234416	-0.0144188	-0.0566703	-0.0203293	0.0163269	-0.00493162	0.00245633	0.0109446	-0.00129042	0.0255498	-0.00626551	-0.0610454	-0.0456958	-0.00958801	-0.0348903	0.0154033	0.0514923	0.055853	-0.0161266	0.0636572	0.0168091	-0.0130194	0.014511	0.0328364	0.0385634
2257	0.0307699	0.0271418	0.0946012	0.0263566	0.0526773	0.000956424	-0.023107	0.0152314	0.103992	0.0537182	0.0856891	0.0204504	0.0254919	0.00683986	-0.0193018	0.00209832	0.0402557	0.0536019	0.0559376	-0.0567037	-0.0256249	-0.00919192	-0.00886559	0.012609	-0.0340839	-0.0179975	-0.0674684	-0.0362349	0.0110655	-0.000251269	0.00217286	0.0147158	0.00439022	0.0181601	0.0123607	-0.00859005	0.00469732	-0.00720204	-0.0614571	0.0118648	0.0923507	0.0792745	-0.085108	0.10622	0.0129956	-0.0777216	0.0141735	0.0228567	0.0436821
2296	-0.137661	-0.139413	0.0411288	0.0678787	-0.0895974	-0.0315822	0.0317805	0.0242247	0.111611	0.0827075	0.116294	0.0721993	0.0245265	-0.0215994	-0.0309368	-0.0140625	0.052138	0.0550162	0.0747339	-0.041715	0.00814219	0.00895855	0.0104488	0.020362	-0.0309406	-0.00762304	-0.112947	-0.0427182	0.0352535	-0.00695752	0.00385289	0.0134583	-0.00475852	0.0393967	-0.0254064	-0.0666971	-0.0604107	-0.0334659	-0.0697948	0.00984294	0.062754	0.105127	-0.0152543	0.087851	0.0414895	-0.0208726	0.0389799	0.065459	0.0716977
2306	-0.0607574	-0.0599927	0.0965663	0.153914	-0.0662319	-0.0268047	0.0608515	0.000497112	0.00626912	0.00569081	0.0161602	0.031316	0.00159407	-0.0120301	0.0152927	-0.0102224	-0.00230931	0.00123972	-0.00393635	-0.0287875	-0.0537664	-0.031573	-0.059887	-0.0196407	-0.081059	-0.0342084	-0.0670729	-0.028364	-0.0268945	-0.0191101	-0.00636641	-0.0166353	-0.00546993	0.0471988	-0.0163207	0.00371605	-0.0109508	-0.0155719	-0.0614677	0.0179441	0.0156336	0.0415894	-0.0312899	0.0305265	-0.000318693	-0.00958131	0.0190967	0.020608	0.0269684
2316	-0.0125584	-0.0147901	0.160974	0.103293	-0.0103106	-0.00443544	0.080731	0.0139554	0.198548	0.057558	0.174145	0.10021	0.0125907	0.0182922	0.00651529	-0.0017966	0.0515594	0.0652683	0.0642696	-0.0831384	-0.0282531	-0.00758142	-0.0173321	0.00851517	-0.0477772	-0.0159998	-0.131421	-0.0618078	0.0102441	-0.0215933	0.00114946	0.00163251	0.00779277	0.0715431	-0.0182727	-0.0108404	-0.0151104	-0.0365822	-0.0713722	0.0396993	0.0858408	0.0908751	-0.0791151	0.0786445	0.181856	-0.0761751	0.129076	0.165288	0.130676
2335	-0.0149605	-0.0143828	0.101961	0.056123	0.00547766	-0.00595301	0.0241813	0.0094686	0.162685	0.0601644	0.145591	0.0864819	0.00112376	0.01713	-0.000432811	0.000822069	0.0277651	0.0401339	0.0540119	-0.0425174	-0.0383306	-0.0177435	-0.0312749	-0.00544257	-0.0616885	-0.024848	-0.117649	-0.0509066	0.00646538	-0.0233414	-0.00140542	0.000335613	0.00220602	0.0417652	-0.000685261	-0.0279844	-0.022838	-0.0458198	-0.0899423	0.0421864	0.0795564	0.11329	-0.0484996	0.0952515	0.0643824	-0.0465427	0.0585173	0.0799354	0.092501
2345	-0.0615425	-0.0600291	0.055551	0.00606331	-0.00808773	-0.0206848	-0.00772063	0.0894138	0.170768	0.127734	0.140898	-0.0130352	0.0521804	-0.0336432	-0.105696	0.00514919	0.0584426	0.0520382	0.135805	-0.0740336	0.0165397	-0.00865281	0.0223295	0.039228	-0.024246	-0.0192077	-0.0533809	-0.0157821	0.0337798	0.0163522	0.00891715	0.0416569	-0.000424994	0.0660484	0.000555162	-0.0548081	-0.0436616	0.016587	0.0434672	-0.0160361	0.0699282	0.0711365	-0.0208507	0.064073	-0.0369818	-0.0611234	-0.0418603	-0.0233506	-0.012221
2355	0.0199192	0.0200264	-0.0292317	0.0039082	0.00429322	0.00153591	0.00549081	-0.0269478	-0.0385389	-0.00558333	-0.0331971	-0.0121713	-0.0216682	0.0118469	0.0350343	0.00208061	-0.0391371	-0.0377699	-0.0634825	0.0495897	-0.0209567	-0.00884782	-0.0238434	-0.0250356	-0.00212062	0.0037442	0.031942	0.00986082	-0.0210177	-0.00955889	-0.00452091	-0.0180714	-0.00183034	-0.0377138	0.0123214	0.0140207	0.0295014	-0.012246	-0.0375081	0.0184824	-0.0252004	-0.0049854	0.00566302	-0.0197202	0.00965691	0.0182889	0.0127045	0.00133182	-0.00117658
2365	-0.287282	-0.286047	-0.152779	-0.0123517	-0.263789	-0.0533664	0.013007	0.0965873	0.0884035	0.128648	0.118529	-0.0484451	0.0444825	-0.163814	-0.128189	-0.0568543	0.0134892	-0.0265982	0.0465722	-0.00553569	0.0101858	-0.0205165	0.0054025	0.0155744	-0.0460048	-0.0252187	-0.0131637	0.0218359	0.0138078	0.00920166	0.0020511	0.0185511	-0.0245379	0.0173889	-0.031948	-0.0888874	-0.0897245	0.0346484	-0.0120556	-0.0305788	0.00404664	0.0992565	0.0555518	0.0222541	-0.0659083	0.00633263	-0.0359451	-0.0440218	-0.0496952
2375	-0.500968	-0.498405	-0.356317	-0.0557475	-0.498472	-0.105088	0.0554172	0.0393311	-0.0124178	0.0881313	0.0245715	0.00817421	-0.0013228	-0.185582	-0.0860543	-0.0869818	-0.0115662	-0.0553922	-0.0114715	0.0258044	0.00755348	-0.0170233	-0.00232212	0.0105883	-0.0595416	-0.00885222	0.010303	0.0365193	-0.0161361	-0.00546542	-0.0079086	-0.0232065	-0.0449023	-0.0155107	-0.0975009	-0.145939	-0.148618	0.0197059	-0.0987833	-0.00337331	-0.0864955	0.0970993	0.128905	-0.0242384	-0.0292079	0.0822128	0.0136671	-0.00640682	-0.0367782
2385	-0.591311	-0.58918	-0.397606	-0.0559764	-0.587875	-0.118401	0.0732729	0.0473342	-0.00365116	0.100779	0.0454505	0.0179176	0.0108602	-0.222589	-0.103881	-0.103251	0.00193977	-0.0498527	0.00308899	0.0173974	0.0146904	-0.015772	0.00106309	0.0184936	-0.0729767	-0.0123809	-0.00865624	0.0324733	-0.0121279	-0.00824613	-0.0111242	-0.0224241	-0.0515417	-0.00946407	-0.127199	-0.171965	-0.191424	0.0228841	-0.107729	-0.0131116	-0.092313	0.115355	0.151856	-0.0193458	-0.0360406	0.100143	0.0142208	-0.00216616	-0.0354993
2405	0.247718	0.243837	0.169014	0.033182	0.224814	0.0646155	-0.0628898	-0.00919359	0.00681334	-0.011918	-0.00475156	-0.08997	-0.013803	0.0918894	0.0184075	0.0565168	0.00686204	0.0252656	0.00656571	-0.0341736	-0.0194368	-0.00520051	0.00811714	-0.00237741	0.0339138	-0.00195948	-0.00948007	0.0270865	0.000910131	-0.00321796	0.00366472	0.0262639	0.0286713	0.00521428	0.0531339	0.13665	0.12388	-0.00314072	0.0776984	-0.0259723	0.0396018	-0.0460705	-0.0983234	0.0230098	-0.00987917	-0.0632654	-0.00584143	-0.0218241	-0.0141942
2415	0.160407	0.159587	0.152207	0.0387417	0.182582	0.0240625	-0.0293103	0.0531559	0.115591	0.384399	0.0863419	-0.00715686	0.00328148	0.0407143	-0.00847998	0.0256906	0.0130555	0.024402	0.0344162	-0.0320468	-0.00605317	0.0031573	-0.00491106	0.00304745	0.00219223	0.00176463	-0.032053	-0.0193329	0.0177022	0.00623652	0.0108379	0.0182762	0.0130597	0.0264203	0.0389677	0.0351588	0.0583764	-0.00192868	0.0354948	0.00312222	0.0622963	0.0109898	-0.051716	0.0301546	0.0129229	-0.0725031	-0.00156605	0.00537027	0.019603
2443	-0.0154869	-0.0144516	0.189891	0.110352	0.0138218	0.0190341	0.0848998	0.015497	0.193262	0.027898	0.212464	0.0725228	0.00700458	0.0036877	-0.0182876	0.0041172	0.0370585	0.0383798	0.0745418	-0.0357596	-0.0259819	-0.022863	-0.0258547	-0.00592385	-0.0425599	-0.0190098	-0.121422	-0.0538417	0.0253577	-0.021253	0.0018867	0.0119348	0.007304	0.0635607	-0.00399131	-0.0185829	-0.0285106	0.00750854	-0.00225964	0.00826211	0.0953214	0.0412015	-0.0456162	0.0898209	0.0264887	-0.0412314	0.0295418	0.0534358	0.0515103
2453	-0.076531	-0.075927	-0.00874491	0.0052837	-0.0477749	-0.0379677	0.0334171	0.881	0.0343774	0.160413	0.0718049	0.00384426	0.0136437	-0.0306794	-0.046607	-0.00834762	0.0269954	0.0219003	0.0568543	-0.0229858	0.00539938	-0.00663226	0.00372816	0.0173214	-0.0284972	-0.00732315	-0.0327535	-0.00628641	0.0166894	-0.00115675	0.00393122	0.0129546	-0.00336478	0.0286518	-0.0121898	-0.0336946	-0.0308721	0.014886	0.00302794	0.00124991	0.027574	0.0485001	0.00899664	0.0270572	0.0114868	-0.0271954	0.00729824	0.0172476	0.00459287
2463	-0.0399841	-0.0405137	-7.09927e-05	0.00937237	-0.016589	-0.0648438	0.00422862	0.0149717	0.0388481	0.0601845	0.030343	0.0323298	0.00154899	0.0135365	-0.00239934	0.000236104	0.0204898	0.023858	0.027366	-0.0138185	0.0175025	0.0112489	0.0252459	0.0159353	0.0180443	0.012672	-0.0139326	-0.00523013	0.0150573	0.00350764	0.00948426	0.00630407	0.00445019	0.00565087	-0.00748261	-0.0225935	-0.00597177	-0.0202967	-0.0122766	0.00978101	0.0031095	0.0367044	-0.00406253	0.0192929	0.0430126	-0.0127379	0.0306857	0.0440927	0.0350641
2473	-0.0735588	-0.0728437	0.089369	0.0633004	-0.0133603	-0.0348162	0.0410214	0.0895148	0.305383	0.161482	0.246662	0.0495788	0.01198	-0.0172002	-0.0533649	-0.000957084	0.0304064	0.027881	0.0874302	-0.0256076	-0.0293886	-0.019419	-0.0279318	0.00770773	-0.0727498	-0.0208916	-0.141381	-0.0564146	0.02325	-0.0139489	0.003331	0.0187819	-0.0101073	0.0522382	0.0121132	-0.0621717	-0.0479286	-0.00521421	-0.0698453	0.0329158	0.0882691	0.0978423	-0.0194118	0.0825186	0.0272527	-0.0495768	0.0190455	0.0348827	0.0396214
2492	-0.138071	-0.137831	0.135198	0.102406	-0.0834001	-0.0400064	0.0655821	0.0884293	0.496253	0.182782	0.594331	0.0518536	0.049114	-0.0543213	-0.0752209	-0.0178651	0.0746542	0.0650777	0.137448	-0.102811	-0.0193493	-0.02092	-0.0263096	0.0218987	-0.0942663	-0.0252357	-0.177385	-0.0653151	0.0389762	-0.0275661	0.00352418	0.0181345	-0.00900245	0.118378	-0.0303129	-0.0653593	-0.0864798	0.00494151	-0.0606531	0.0163381	0.120548	0.140236	-0.0358519	0.0978432	0.0128795	-0.0739819	0.021563	0.0412908	0.0467541
2624	0.01699	0.0131137	0.00962461	-0.00670238	0.0104872	0.00327984	-0.011539	0.00649324	0.0133074	0.00745078	0.00809199	-0.0041209	0.00986467	-0.00313849	-0.0224854	-0.000619317	0.0570837	0.0658214	0.047727	-0.0159856	0.0495239	0.0371001	0.0990044	0.0797042	0.0738056	0.03365	-0.000611568	0.0237425	0.0712264	0.00666898	0.0133232	0.232397	0.0843272	-0.00422939	-0.0102921	0.000128945	-0.00821959	0.0108205	0.0357913	-0.0189504	0.00879572	-0.00129749	-4.77964e-05	0.00364003	0.00206242	5.03468e-05	0.000825828	0.00679337	0.0053314
2634	0.0602999	0.0571432	0.0212565	0.00316239	0.0438759	0.0149477	-0.0183795	-0.00708865	-0.00860239	-0.0067909	-0.0196729	0.00225529	-0.00811101	0.0341833	0.0125371	0.0188019	-0.00221899	0.0106549	-0.00664896	0.000719247	-0.00702005	0.0150721	0.0268493	0.0618062	0.0344368	0.0729026	0.0180118	0.0112789	-0.0222315	0.0662283	0.0320367	0.0689868	0.223164	-0.0120042	0.0120273	0.0246687	0.0325779	-0.0061763	0.0022601	0.0151666	-0.0165467	-0.013827	-0.0133838	-0.00378267	0.0173057	-0.00810745	0.0105024	0.00915724	0.004769
2644	0.0335412	0.0300135	0.0486775	0.0172245	0.0275453	-0.000423712	-0.00321451	0.00806715	0.0172112	0.00446376	0.0246905	0.0294484	0.0177678	0.00840676	-0.00693746	-0.00241983	0.0256006	0.0297798	0.0248348	-0.0465614	0.0260829	0.0155154	0.0302233	0.0187881	0.0230421	0.00433272	-0.0144467	-0.00667795	0.0253425	0.00046494	2.721e-05	0.0109695	0.0126179	0.0239333	-0.00411824	0.0146578	0.00623755	0.00338661	0.0279478	-0.00938058	0.0129258	0.00328438	-0.016266	-0.00187592	0.0970881	-0.139422	0.0349419	0.0250126	0.00109608
2714	0.184348	0.185735	0.0631616	-0.0572184	0.211208	0.0118931	-0.0370992	-0.0208456	-0.0155054	-0.054346	-0.0285793	0.018329	-0.00189814	0.0625572	0.0273658	0.0278719	0.0151961	0.0290575	0.00922813	-0.035459	0.00388132	0.00884053	0.00868438	-0.000484169	0.0329612	0.00727883	0.0217759	-0.00449624	0.00823837	0.00577211	0.00502781	0.00728195	0.01857	0.00273927	0.0238181	0.0470653	0.0507694	0.00591176	0.0300269	0.00655419	0.0271127	-0.0363719	-0.0312923	0.0120612	0.0265459	-0.0358001	0.0107439	0.0229976	0.0276857
2724	-0.373791	-0.372957	-0.122916	-0.000754846	-0.323985	-0.140786	0.0302395	0.0894265	0.0957515	0.116075	0.107038	-0.0355959	0.0862038	-0.0892978	-0.117076	-0.0397718	0.0927964	0.0587577	0.1401	-0.0976492	0.0334455	-0.00251648	0.0465681	0.0646186	-0.0521424	-0.0264873	-0.06081	-0.0229402	0.0277802	0.0157095	0.00931032	0.0205091	-0.0275949	0.092526	-0.100603	-0.144633	-0.169485	-0.01472	0.0495035	-0.0498631	-0.00575723	0.140274	0.0318397	0.0358156	-0.0415279	0.000710704	-0.0280644	-0.0141277	-0.0372696
2734	-0.257423	-0.258948	-0.122176	0.00382101	-0.269318	-0.0673484	0.0239988	0.0147849	0.0138431	0.0948614	0.0342271	-0.055956	0.019777	-0.165231	-0.106144	-0.0731135	0.0822483	0.0404036	0.0523703	-0.0635413	0.0192733	0.00765775	0.033193	0.040958	-0.0287069	-0.0111129	-0.030985	0.0649679	0.015524	-0.0180362	-0.00308206	0.00981831	-0.0224135	0.0200253	-0.0800451	-0.0649124	-0.10735	0.0109738	0.000261242	-0.0407657	-0.0265594	0.0625614	0.0582204	0.0172494	-0.0366675	0.0426448	0.0318267	-0.00739506	-0.0423712
2744	-0.202143	-0.199405	-0.124654	0.0280981	-0.16709	-0.0526691	0.0226874	0.0195655	-0.0177765	0.0624214	0.00328147	-0.0498146	-0.000939363	-0.108307	-0.0634265	-0.0412882	-0.00152933	-0.0276579	-0.00669944	0.014823	0.00658453	-0.0045526	0.00724111	0.0155004	-0.0249429	-0.00399844	0.0147054	0.0367646	-0.0047955	-0.00528426	-0.00422722	-0.00567662	-0.0269491	-0.011465	-0.0379672	-0.0392369	-0.0598034	0.020578	-0.0312026	-0.00834576	-0.0436621	0.0366819	0.0614083	-0.0228486	-0.0446546	0.0388225	-0.0140934	-0.0365577	-0.0499366
2754	0.0505133	0.0519873	-0.0828816	-0.0698511	0.0596457	0.0104885	-0.026541	-0.013327	-0.0864099	-0.0452422	-0.0921599	-0.104965	-0.0443568	-0.039951	-0.0288894	0.00291373	-0.0692255	-0.0855658	-0.093148	0.181982	-0.0214267	-0.0267862	-0.015724	-0.0375665	0.0148113	-0.00639292	0.0750061	0.0841475	-0.0386983	0.0130351	-0.00587557	0.000833271	-0.0144548	-0.12204	0.0589017	0.0554655	0.0663884	0.0197197	-0.0375761	0.022501	-0.0350686	-0.0589886	0.0221221	-0.0311947	-0.058976	0.0370605	-0.0515599	-0.0805086	-0.0733139
2764	0.0432792	0.0413191	-0.0410933	-0.0420563	0.0416612	0.00913067	-0.0171211	-0.0169659	-0.0605872	-0.0343704	-0.0696014	-0.0251658	-0.0297902	-0.0428057	-0.0269958	-0.00293852	-0.0418646	-0.0573987	-0.0686105	0.128599	-0.0110206	-0.0193252	-0.00519034	-0.0313644	0.00861756	-0.00762461	0.0423486	0.0759876	-0.0232027	-0.00471925	-0.00573603	0.00397746	-0.0103811	-0.108741	0.0414649	0.0347314	0.0445228	0.00194618	-0.0408514	0.0222994	-0.0195894	-0.0494216	0.0145469	-0.00641936	-0.02817	0.0206542	-0.00487011	-0.0350363	-0.0341005
2774	0.245654	0.243575	0.16559	0.0225276	0.242018	0.0494202	-0.0350552	-0.02025	0.00731896	0.00463455	-0.0255153	0.0330463	-0.01235	0.0791459	0.0332073	0.0382388	-0.00159263	0.0205512	-0.0059937	0.00631301	-0.0043761	0.00503372	0.00588185	-0.0116626	0.0338046	0.00391297	0.000608878	0.00385498	0.0103511	-0.0066962	0.00193528	0.0110223	0.0228676	-0.0189774	0.0749143	0.0770261	0.0996717	-0.0252168	0.0214651	0.0212111	0.0404637	-0.0335188	-0.0653398	0.0197094	0.0593645	-0.0854635	0.0441237	0.0384041	0.0432834
2784	-0.394428	-0.390175	-0.310288	-0.0425144	-0.395662	-0.0598196	0.0419688	0.0213279	-0.0384896	0.0780427	0.00636005	-0.024674	-0.0200871	-0.178601	-0.0524292	-0.076904	-0.0534405	-0.0923453	-0.086424	0.0566221	-0.00146784	-0.00806622	-0.018467	-0.00717293	-0.0417368	-0.00300189	0.0364188	0.0467031	-0.0297361	-0.00616531	-0.013115	-0.0293586	-0.0406322	-0.0264367	-0.0364283	-0.061385	-0.0757167	0.0151714	-0.106432	-0.00125958	-0.0949143	0.0806074	0.103104	-0.0589325	-0.017104	0.0134675	0.0237343	-0.0106412	-0.0393252
2794	-0.0749298	-0.0735129	0.0239029	-0.00265288	-0.0503194	-0.0452388	0.0156706	0.0320982	0.0646147	0.0318493	0.060226	-0.020984	0.0620609	0.0107188	-0.07107	0.0142542	0.0839229	0.0760921	0.142591	-0.0492048	0.0197276	-0.00758462	0.0347798	0.0385845	-0.0128689	-0.0132676	-0.0449879	-0.021607	0.0186396	0.013842	0.0101605	0.0221332	-0.00656094	0.0505326	-0.0412937	-0.0781634	-0.0856998	0.0064547	0.06639	-0.0248795	0.0374725	0.0183126	-0.00626591	0.0460388	-0.0557833	0.0414774	-0.0678733	-0.0354249	-0.020863
2814	0.0773646	0.0780663	0.14447	0.0355613	0.116775	0.00712595	-0.0201152	0.021644	0.132983	0.122988	0.147304	-0.0186558	0.0524978	0.0723621	-0.0272803	0.0357476	0.0681917	0.0828996	0.118949	-0.106376	0.00409922	0.0036437	0.0220402	0.0382685	0.00329541	-0.00713524	-0.0537685	-0.038539	0.02932	0.00550577	0.0110022	0.0249596	0.0143139	0.0926349	0.0198148	0.0131866	0.0110888	-0.021116	0.064529	-0.0140423	0.0696308	0.057333	-0.0662528	0.0450652	0.0185151	-0.09453	-0.00435269	0.0195007	0.0245511
2834	0.564332	0.562044	0.415715	0.0645575	0.573294	0.111722	-0.0728649	0.00507393	0.0441586	-0.00119338	-0.00757659	0.00962424	-0.00837812	0.226619	0.0913814	0.100107	0.019015	0.0733739	0.0353405	-0.0465758	-0.0189655	0.0102988	-0.00126493	-0.0104844	0.060662	0.0112353	-0.018177	-0.0443405	0.0211865	0.00714862	0.012928	0.0267914	0.0533887	0.0293272	0.114093	0.147837	0.171887	-0.0290982	0.110741	0.0139917	0.107392	-0.0850164	-0.15696	0.0504717	0.0525473	-0.099174	0.00650367	0.0292675	0.060913
2844	-0.250365	-0.249651	-0.0895735	0.0355786	-0.228827	-0.0587222	0.0408556	0.127728	0.121332	0.462827	0.118814	-0.0065961	0.0166034	-0.0763965	-0.0630435	-0.0281789	0.0193033	0.00269426	0.0421958	-0.0083754	0.00260512	-0.00706322	0.00330836	0.0192683	-0.0447555	-0.00834909	-0.0481953	-0.00247346	0.00424876	-0.0149	-0.00120337	-0.00176696	-0.020684	0.0265331	-0.030814	-0.0646479	-0.0715609	-0.0112432	-0.0420049	-0.00141652	-0.0116495	0.0850188	0.0388253	0.0090883	-0.013068	-0.0054025	-0.000550261	-0.00223601	-0.00729342
2887	0.0543107	0.05497	0.119465	0.069193	0.0596695	0.00627962	0.015286	0.00304624	0.0526934	0.0158198	0.0488441	0.0263694	-0.0059294	0.0248705	0.00440013	0.00923147	0.0147761	0.0258614	0.0238079	-0.0457148	-0.00918747	0.0048793	-0.0104224	0.00379676	-0.0171786	-0.00237689	-0.0491844	-0.0283192	0.0156514	-0.00243382	0.00159878	0.00613403	0.00812574	0.0391125	0.0242703	0.0280839	0.030737	0.000371044	0.0119659	0.00532668	0.0442664	0.0107244	-0.0407484	0.0158965	-0.0344996	-0.0813553	-0.00461998	0.00248035	0.0242722
2907	-0.0156507	-0.0150636	-0.00988464	0.00854832	-0.0182332	0.000694375	0.00881561	-0.00750088	-0.00596048	0.00617192	-0.00553909	0.0127712	-0.000305648	0.00664465	0.00864404	0.00159379	-0.00166673	-0.00138633	-0.00521619	0.00540671	0.00681692	0.00245442	0.00751965	-0.000225576	0.00700798	-0.000250801	0.00446324	0.00616692	-0.00171161	-0.00673335	0.000679227	-0.00600912	0.00222664	-0.00520054	-0.00130794	0.00311651	-0.00787086	-0.00841021	-0.0103688	-0.000487241	-0.00684723	0.00419573	-0.000258517	-0.00130522	0.0347856	0.100555	0.0251247	0.0282201	0.0181643
2926	0.00453366	0.00425013	-0.0236269	-0.0197928	0.0010654	0.00650414	0.00115184	-0.010368	-0.0166208	-0.0142667	-0.0206327	0.0028022	-7.67008e-05	0.00490042	0.0112646	0.00230147	-0.00765579	-0.00672704	-0.0118289	0.0162502	0.00165036	-0.00316029	0.00509527	-0.00658613	0.0142219	-0.000708019	0.00738676	0.0115609	-0.00465726	-0.00799591	-0.00230133	-0.00344543	0.00121854	-0.0212744	-0.000686231	0.0103672	-0.00328315	0.000633106	-0.0322724	0.00431381	0.000479742	-0.00109426	-0.000294154	0.00726149	0.0508149	0.205528	0.0286424	0.034196	0.0281978
2986	0.00044877	-0.000743329	-0.172159	-0.100329	-0.0178453	-0.022684	-0.0613241	-0.0089625	-0.153148	-0.0229949	-0.165137	-0.0434319	-0.0128045	-0.00592686	0.0131471	-0.00545966	-0.0249942	-0.0278425	-0.0551888	0.0383474	0.019537	0.0181224	0.0198555	0.00495192	0.0337785	0.0161287	0.10121	0.0490981	-0.0183564	0.0174143	-0.000485188	-0.0080793	-0.00301994	-0.0594374	-0.00300763	0.00324625	0.0160193	-0.00323699	-0.00620812	0.00128658	-0.0787712	-0.0313064	0.0363222	-0.0615732	0.00162941	0.0406997	-0.00515781	-0.0175743	-0.027663
3005	-0.0933383	-0.0923833	-0.0100127	0.0166586	-0.0705132	-0.047316	0.0208039	0.0150304	0.0341044	0.0277333	0.0403769	0.00743927	0.019606	-0.0324313	-0.0267473	-0.0134621	0.0158516	0.00391839	0.0284519	-0.0255919	0.00164892	-0.00443157	-0.00826778	0.00292977	-0.035379	-0.0179776	-0.0340607	-0.0140677	0.00871862	-0.0039202	-0.0109944	-0.00226215	-0.00733624	0.0263453	-0.0244095	-0.0321464	-0.0474469	0.00300126	-0.00399065	-0.00721977	0.00718871	0.0282204	0.00690811	0.0148818	-0.00358571	0.00325144	-0.00116291	0.00595828	0.00174585
3062	0.603847	0.6058	0.168552	-0.00205672	0.676467	0.109684	-0.114976	-0.0665217	-0.143457	-0.132439	-0.186791	-0.0636096	-0.0887352	0.196051	0.122304	0.090721	-0.0959925	-0.0462945	-0.134991	0.0891587	-0.0146523	0.0198	-0.00450969	-0.0416817	0.112149	0.0399331	0.168742	0.0429804	-0.027553	0.0266168	0.000126737	-0.00696761	0.0347729	-0.101185	0.146235	0.180172	0.244828	-0.0157558	0.0371988	0.0422919	-0.0183382	-0.126783	-0.0718565	-0.0628208	0.0126657	-0.0553186	-0.0198919	-0.0446613	-0.0183755
3063	0.575395	0.578608	0.16178	0.0167885	0.623559	0.115311	-0.108025	-0.0719492	-0.161175	-0.135545	-0.201258	-0.072323	-0.100371	0.190253	0.129866	0.0902407	-0.112843	-0.064767	-0.156947	0.11025	-0.0251252	0.0152498	-0.0160643	-0.0492986	0.108809	0.0407527	0.17394	0.048454	-0.0381679	0.0212727	-0.0023385	-0.0147175	0.0311899	-0.107896	0.156234	0.187375	0.24823	-0.0188284	0.0212815	0.0417587	-0.0328557	-0.125291	-0.0679667	-0.0692269	-0.0258966	-0.0209819	-0.0405813	-0.0723278	-0.0332331
3064	0.530827	0.532358	0.203802	0.0572261	0.515924	0.115721	-0.0975796	-0.0599529	-0.0965878	-0.0955645	-0.140603	-0.0756369	-0.0949031	0.178193	0.108137	0.0921619	-0.10194	-0.0581431	-0.126878	0.100036	-0.0344324	0.00928846	-0.0200231	-0.0461773	0.101506	0.0376461	0.137893	0.0352034	-0.0355666	0.0182884	-0.000436521	-0.0089772	0.0298741	-0.0786724	0.165801	0.187099	0.248482	-0.0239974	0.0313617	0.0356776	-0.0145925	-0.108639	-0.0833619	-0.0532808	-0.0416186	-0.042153	-0.0475695	-0.0792539	-0.0348108
3090	-0.0168894	-0.0173163	0.0601429	0.0305886	-0.00347448	-0.009323	0.042618	0.0496805	0.113965	0.077822	0.109451	0.0379393	0.0122286	-0.000495057	-0.0140707	0.000145232	0.0291522	0.0296784	0.0476472	-0.044073	-0.00839856	-0.00752524	-0.00847742	0.00786762	-0.0281166	-0.0107024	-0.0663347	-0.0286533	0.0154037	-0.0103232	0.00181202	0.00927424	0.00266965	0.0330559	-0.0155938	-0.0211569	-0.0271183	-0.00134634	-0.0131472	0.00973678	0.0471091	0.0398748	-0.0194481	0.0419229	0.0457903	-0.0376365	0.0340054	0.048359	0.0404012
3393	0.000713347	0.000445966	-0.0402278	0.00504106	-0.045884	-0.00545355	0.0467438	-0.00697416	-0.063149	-0.000795047	0.00229492	-0.047562	0.0096797	-0.010422	0.00778119	-0.0207206	-0.00593568	-0.0138202	-0.0175341	-0.0138919	0.00254502	0.00312636	-0.0110148	-0.00520912	-0.000590326	0.0124243	0.0202278	0.0049486	-0.00141855	-0.000973356	-0.00189704	-0.0102186	0.00469874	0.00795494	-0.0599399	0.00828956	-0.0237351	0.020558	0.0454594	-0.00816843	-0.0360183	-0.0356125	0.0415795	-0.0492153	0.00458999	0.0327162	0.00687569	0.00275314	-0.0120707
3404	-0.0728937	-0.0741529	0.00981953	0.0183958	-0.0512518	-0.0119507	0.0202498	0.0125897	0.0984325	0.0662303	0.108016	0.0264145	0.0167478	-0.0164961	-0.0271021	-0.00597402	0.0284153	0.0305695	0.0425947	-0.0511119	-0.00593177	-0.000931563	-0.00169017	0.016863	-0.0375153	-0.00837411	-0.063827	-0.0240339	0.0136269	-0.00886372	0.00222062	0.00797819	0.000631151	0.0388632	-0.018738	-0.0101897	-0.0265002	-0.025993	-0.0586375	0.0155752	0.029589	0.0870872	-0.00396469	0.0396439	0.022688	-0.0223768	0.0216888	0.0287072	0.0295088
3456	0.0202416	0.0217803	0.0411373	0.0275115	0.0261208	0.00734095	0.00832299	0.000323576	0.0122264	0.00185316	0.00936678	-0.0117498	-0.00181325	0.0104884	-0.0115687	0.00981417	0.00286426	0.0062824	0.00759083	-0.00309536	-0.00509501	-0.00112648	-0.00412136	0.000922169	-0.000568196	0.00119795	-0.0079811	-0.0037225	0.00425468	0.00373667	-0.00120924	0.00384603	-0.00193509	-0.00050355	0.0114376	0.0129389	0.0108332	-0.00536623	0.0162844	-0.0151763	0.0147235	0.00421847	-0.00524788	0.0067584	-0.208305	0.0221393	-0.131611	-0.15351	-0.0747532
3466	0.00415824	0.00389419	-0.00847155	0.0117685	0.00540272	0.00914314	-0.0279681	-0.00237864	-0.0208295	-0.00454919	-0.0205267	-0.0387823	-0.00817549	0.00144577	0.00192955	0.00780623	-0.0245273	-0.0247504	-0.0221209	0.0355502	0.00541098	-1.90364e-05	0.00646796	-0.00691198	0.0184347	-0.00231154	0.0308855	0.021539	-0.00852901	0.00428209	0.000664469	-0.00179752	-0.00324511	-0.0218022	0.0146895	0.0222139	0.0193784	0.00577439	0.00107047	0.00439157	-0.033035	-0.0221181	0.00761232	-0.015859	-0.022856	0.0024292	-0.0144408	-0.016957	-0.00821134
3476	-0.0187612	-0.0176187	0.00324913	0.0084581	-0.0101982	0.00299213	-0.00171389	0.00460362	0.0193171	0.00725156	0.0219996	-0.024521	0.00473598	-0.0109806	-0.0194062	0.00275427	-0.00929564	-0.0139549	0.00132363	0.0028923	-0.0111461	-0.0102521	-0.0120456	-0.00560988	-0.0111019	-0.000376043	-0.00809819	0.000242391	0.000628178	0.00170184	-0.00192728	0.00165438	-0.00584435	-0.00466394	0.00354003	-0.00861111	-0.00245434	0.00776169	-0.00748508	-0.00766359	0.00792409	0.0162211	0.000878347	0.0119695	-0.219763	0.023357	-0.13885	-0.163044	-0.078953
3526	-0.0196409	-0.0175674	-0.0172571	-0.0181377	0.0108055	-0.0187973	-0.0092662	0.0202449	0.00944055	0.0252518	0.00433168	-0.0615432	0.0202495	-0.0237265	-0.0635261	0.00208377	0.0110534	0.0048305	0.0493697	0.0220224	0.0079979	-0.0129844	0.0123572	0.0127064	-0.00743551	-0.0122208	0.0165273	0.0145798	0.00575631	0.018298	0.00628894	0.0194913	-0.00404502	-0.0037033	0.0124438	-0.0199796	-0.00387092	0.0250181	0.0346356	-0.00357945	0.0102683	-0.00221892	0.00898978	0.0060413	-0.0347132	-0.0192568	-0.0432005	-0.0408549	-0.0379594
3571	-0.0476854	-0.0477963	0.0482271	0.0505082	-0.0280465	-0.00536641	0.0207162	0.0105401	0.11788	0.0672389	0.120048	0.0387882	0.0114919	-0.00670376	-0.0222449	-0.00367016	0.0333581	0.0395956	0.0517873	-0.0511667	-0.0139104	-0.0032215	-0.0100149	0.0127168	-0.0443994	-0.00478158	-0.0945289	-0.0376911	0.0191274	-0.013885	0.000143097	0.00845482	-0.00108827	0.0446178	-0.0156392	-0.0117452	-0.0268813	-0.031912	-0.0685326	0.0205954	0.0341652	0.0939296	-0.011997	0.0450517	0.0320312	-0.0287842	0.0279422	0.0383558	0.0397054
3591	0.488241	0.486454	0.39522	0.0770453	0.504715	0.0965067	-0.0624878	0.015099	0.0796999	0.0669884	0.0265317	0.00664277	0.00606409	0.208566	0.0737195	0.0922252	0.0378177	0.0873722	0.0629953	-0.0718188	-0.0121958	0.0113686	0.00720095	0.0016417	0.0501374	0.00803916	-0.0353814	-0.0497088	0.0286154	0.00381097	0.0133536	0.0277149	0.0496081	0.0483821	0.0940633	0.125507	0.139478	-0.0345038	0.112151	0.00310878	0.106191	-0.057462	-0.145036	0.0549146	0.0479534	-0.0930986	0.00632205	0.0312054	0.0616397
3606	-0.0347146	-0.0343598	-0.0166064	-0.00558423	-0.028866	-0.00333942	0.00786659	0.00868842	-0.048935	-0.0139789	-0.0234395	0.00583285	0.0125085	-0.0215235	-0.0172444	-0.00532022	0.0143451	0.00616205	0.0188766	-0.0212124	0.0135888	-0.00098534	0.00408096	0.00656023	0.00606595	0.0114448	-0.0247282	-0.011435	0.0138754	0.00648765	0.000216131	0.00647247	-0.00167234	0.00788563	-0.029909	-0.0160626	-0.0285959	0.0194799	0.0238424	-0.0258143	-0.00741367	-0.0311004	0.0233858	-0.00189208	-0.00329908	0.0142937	-0.00430407	0.00281457	-0.0172914
3637	0.0452174	0.0442949	-0.048971	-0.0564943	0.0310135	0.0287499	-0.0789214	-0.0047029	-0.0274157	-0.00579944	-0.0218906	-0.0073567	0.00509089	0.00766637	-0.00138701	-0.00678959	0.00203514	0.00374546	0.0152126	0.00463846	0.0808303	0.0323294	0.181369	0.0700529	0.30114	0.140016	0.0572613	0.0312656	0.0459893	0.0279761	0.00460192	0.0353326	0.00343938	-0.0258249	0.00762469	-0.0156338	0.0151105	0.00459278	0.0457226	-0.0269794	-0.00489023	-0.0146463	0.0294074	-0.00966073	-0.0212312	-0.00903237	-0.020047	-0.0228981	-0.0172064
3647	0.0197732	0.0186094	0.03544	0.00497909	0.0110961	0.000379146	0.00749223	0.00948605	0.0220878	0.00448495	0.0255637	0.00571014	0.0173273	0.00622939	-0.00471955	0.00865292	0.0637096	0.0672737	0.0563181	-0.0525538	0.0176598	0.0649552	-0.0125605	0.146086	-0.0816787	0.166307	-0.01383	-0.00578232	0.00923628	0.0857253	0.17236	0.0236843	0.0570071	0.051256	-0.0266401	0.00936175	-0.0153505	0.000492094	0.031924	0.00741643	0.0238192	0.00634864	-0.0134834	0.0203044	0.0272271	-0.0121911	0.0231403	0.0300135	0.0192721
3710	-0.0230926	-0.0234516	-0.0376176	-0.00937662	-0.0374354	0.00307695	0.00858704	-0.010539	-0.0271584	-0.0121049	-0.0205454	-0.00228638	-0.0148338	-0.0220515	-0.00212928	-0.0040996	-0.0248803	-0.0287139	-0.0286755	0.0276304	-0.00330364	-0.00462986	-0.0102169	-0.0128608	-0.00360988	0.00235513	0.0135624	0.0135206	-0.0101862	-0.00515287	-0.00311681	-0.00685231	-0.00682921	-0.0258669	0.00474176	0.00585033	0.00648456	0.0131522	-0.0256561	0.01008	-0.0156465	-0.0193517	0.0206204	-0.0163559	-0.00632723	0.0133061	-0.0010158	-0.00787975	-0.00895949
3731	0.0473951	0.0498173	0.0207116	0.00294119	0.0629117	-0.00122034	-0.0131463	0.00811171	0.0244016	0.0252311	0.0195954	-0.00493299	-0.00299981	0.0124248	0.00182504	0.00827939	-0.0153423	-0.00921299	-0.0132438	-0.0233226	0.00591667	0.0106784	-0.0018834	0.00538176	0.000296622	0.00879001	0.0097916	-0.00317808	-0.00120599	0.015757	0.0018471	-0.00366246	0.00226174	0.0138101	0.0244881	0.00922219	0.0314863	-0.00147607	-0.00750146	0.0178984	0.0113212	0.0165406	-0.011791	-0.012182	0.0423688	-0.122325	0.0295358	0.0187089	0.00876522
3773	-0.0467681	-0.0463848	0.108947	0.107663	-0.0192765	-0.00051968	0.018454	0.00994625	0.115426	0.0841448	0.120783	0.0365756	0.0134312	-0.00428782	-0.0162612	-0.003406	0.0467413	0.0513244	0.0566201	-0.0659835	-0.00729729	0.00480633	0.00205426	0.0186999	-0.0295148	-0.00374374	-0.124353	-0.0397978	0.0179149	-0.0107648	0.00507241	0.0121703	0.00117225	0.0575949	-0.0156824	-0.00922796	-0.0218402	-0.0287471	-0.0387698	0.00697623	0.0448668	0.082366	-0.0327455	0.0506437	0.0123123	-0.0321763	0.0201725	0.0279054	0.0378222
3799	-0.0407518	-0.0399642	-0.0331071	-0.0110522	-0.0313808	-0.0136055	0.00495041	0.00514867	0.0389781	0.0231265	0.0478584	-0.00413927	-0.00426981	-0.0204962	-0.022944	-0.0049074	0.00142167	-0.00264389	0.00756463	0.00311486	-0.00247291	0.000681916	-0.00550506	0.0041153	-0.0169853	-0.00355011	-0.00506579	0.00498389	0.0083325	0.0062658	-0.00142619	0.00773002	-0.00124771	-0.00463203	-0.0107412	-0.01381	-0.0157001	-0.000273003	-0.0178063	0.00560041	0.00173955	0.0284626	0.0175555	0.00221361	-0.00299639	0.00179908	3.03265e-05	-0.00235474	-0.0126997
3849	0.0562286	0.0526793	0.0108814	-0.00989963	0.0510874	0.0162861	-0.0148847	-0.00720712	-0.0244201	-0.0471448	-0.028192	0.0473193	-0.00262819	0.0329556	0.0344348	0.00972273	-0.0243032	-0.0153721	-0.0250436	0.020142	-0.000604097	-0.000262119	-0.000646741	-0.00790592	0.0166077	0.00458355	0.0149179	-0.0149553	-0.00377264	0.00664892	0.00170701	-0.00393595	0.00766736	-0.0143196	0.0287984	0.0179337	0.0435048	-0.00585548	-0.00758873	0.00829149	-0.000346251	-0.0143014	-0.0110669	-0.00739258	0.0427876	-0.0464875	0.0260012	0.027536	0.0252258
4079	0.146364	0.148946	0.293758	0.216689	0.0932644	0.0411335	0.239755	-0.00731722	0.0699422	-0.0151465	0.0199003	-0.00514752	-0.00389227	0.05722	0.0442731	0.0279854	0.0197205	0.0354721	0.0149125	-0.0232847	-0.0114411	0.00973454	-0.0208285	-0.00181208	-0.0185813	-0.0157647	-0.0575146	-0.0277298	0.0136362	-0.00720203	0.00431933	0.00670067	0.0121723	0.0767808	0.00348378	0.0354504	0.0218697	-0.00591792	0.0540715	-0.000471496	0.0350632	-0.00432565	-0.108017	-0.00777213	-0.0215747	-0.00821387	-0.00588567	-0.00268828	0.0148282
4080	0.0907355	0.0894424	0.238129	0.132567	0.0386904	0.0180898	0.087093	0.023132	0.126081	0.0195005	0.0874839	-0.0392297	0.0481082	0.0250084	-0.0226722	0.0173099	0.091607	0.0963707	0.112043	-0.100565	0.0215975	0.0238677	0.0311876	0.0464285	-0.000969652	-0.00653264	-0.0769148	-0.033232	0.0400094	0.0159088	0.0145055	0.0372808	0.0184651	0.117193	-0.0502236	-0.0156567	-0.0367427	0.0128358	0.123877	-0.0313682	0.0633034	0.0110673	-0.0859485	0.017655	-0.0451559	-0.0374565	-0.0318632	-0.0189157	-0.00698526
4106	0.10652	0.103913	0.0674984	0.0335878	0.0732158	0	-0.0399984	-0.0290544	-0.0228396	-0.0308447	-0.0273704	-0.00228984	-0.0123884	0.0326264	0.0315406	0.0202936	-0.0151602	-0.0083786	-0.0253165	0.0204602	-0.00350387	0.000920508	0.000318828	-0.0126458	0.0454532	0.0217872	0.0115392	0.000351001	-0.00209028	0.000803795	0.00260444	-0.00288655	0.00741567	-0.0143405	0.0302056	0.0437043	0.0491697	-0.00753778	0.00676288	-0.00225189	0.00401273	-0.0277798	-0.0186082	0.00107709	-0.0172993	0.0161093	-0.0136923	-0.0154823	0.00476689
4125	0.111806	0.110647	0.069774	0.0320118	0.0809114	0	-0.0417803	-0.0294	-0.0240706	-0.0325882	-0.0277464	-0.00533011	-0.0124646	0.0346965	0.0310636	0.0221842	-0.015074	-0.00907171	-0.0271606	0.0202029	-0.0045007	-0.000384398	-0.000934874	-0.013977	0.0446792	0.0218677	0.011513	0.00129354	-0.00219208	0.000690236	0.00216889	-0.00267189	0.00761179	-0.0142985	0.031604	0.0488922	0.0542184	-0.00687332	0.00778374	-0.00171339	0.00379599	-0.0292484	-0.0200368	-0.000496101	-0.0180512	0.0157645	-0.0155313	-0.0166793	0.00452371
4194	-0.0519489	-0.0502545	0.0531423	0.0470646	-0.0519192	0	0.501595	0.0130529	0.0267605	0.00255452	0.0320618	0.0306363	-0.00357778	-0.0118551	-0.00304082	-0.0050183	0.00929518	0.00682865	0.0164299	-0.000299361	-0.0235181	-0.0169639	-0.0367962	-0.0133559	-0.0687961	-0.0353103	-0.0490226	-0.016617	0.00136606	-0.0202081	-0.0031781	-0.00879681	-0.00939739	0.0313226	-0.00669569	-0.0183889	-0.0357264	0.00195919	-0.0203986	0.0125655	0.0173106	0.015744	-0.0162316	0.00383426	0.0346767	0.0161428	0.0296384	0.0395634	0.023884
4195	0.110001	0.105925	0.07693	0.00652771	0.100971	0	-0.159952	-0.0104592	-0.000573715	-0.0113465	-0.0164698	-0.00915485	0.000536025	0.0425599	0.0190283	0.0213415	0.0101491	0.0214805	0.00317051	-0.0194329	0.00915314	0.00985194	0.0204475	0.00684642	0.0405649	0.0138371	0.00969305	-0.00481511	0.00628592	0.00534405	0.00390447	0.0107606	0.0144679	0.000359091	0.0186476	0.0418039	0.0471432	-0.0117829	0.0341461	-0.00355977	0.0196111	-0.0156225	-0.0327691	0.0104612	0.0200593	-0.0371446	0.0065103	0.0108424	0.0135406
4196	-0.008024	-0.0055587	-0.105613	-0.0462823	-0.00904876	0	-0.0565797	-0.0151281	-0.0601179	-0.0262351	-0.0478608	-0.00306757	-0.01879	-0.00281575	0.0118052	-0.00195731	-0.0418345	-0.0431836	-0.0444789	0.0482137	0.00537281	-0.000935151	0.000622422	-0.0129451	0.026604	0.0190602	0.0491699	0.0249607	-0.0145129	-0.000591842	-0.00506922	-0.0158137	-0.0076368	-0.0507147	0.00594854	-0.0147796	0.0088718	0.000772193	-0.0313103	0.0059377	-0.042181	-0.0177394	0.041056	-0.0238578	-0.0354914	0.0458218	-0.0252098	-0.0350266	-0.0258046
4501	0.0340838	0.0320087	0.0302835	0.0254947	0.000611412	0	0.0190822	-0.00629965	0.00980751	0.0235377	0.0513958	-0.0241664	0.0193682	0.000550644	0.00397224	-0.00938339	0.0118697	0.0156265	0.00876993	-0.0361077	-0.0150049	0.00184723	-0.0143745	0.000177278	-0.0160529	0.00138847	-0.0170058	-0.0171638	0.0040005	-0.00318071	-0.00084741	-0.001996	0.00609214	0.0247464	-0.03278	0.0103077	-0.00730444	0.00280471	0.00309838	0.0083257	0.0162788	0.0187735	-0.0167189	0.0081085	0.0114773	-0.0182878	0.0137738	0.0109654	0.0153228
4526	-0.0290865	-0.0295409	0.00386421	-0.00169708	-0.00903744	0	0.0124549	-0.00312792	0.0352928	-0.00139059	0.0217286	0.0604763	0.00231224	0.00120926	0.0169688	-0.00388461	-0.0104186	-0.00329883	0.0016383	0.0195697	-0.0309523	-0.0259491	-0.0299026	-0.0243712	-0.0387537	-0.021653	-0.0413202	-0.0315204	-0.0123898	-0.0143875	-0.00452479	-0.0177994	-0.0121344	0.0121558	0.00951733	-0.0274441	-0.012525	-0.0524795	-0.121703	0.0516484	0.0197664	0.0824454	-0.00408322	0.039389	0.0315516	-0.00328261	0.0303813	0.0366952	0.0408944
4537	0.00391577	0.00487426	-0.00868397	-0.00656528	0.00723995	0	-0.00742544	-0.0124454	-0.00891749	-0.0210528	-0.0166467	0.0248983	-0.0129359	0.00653452	0.0437577	0.00469358	-0.0305384	-0.0151995	-0.0274234	0.0188208	-0.020393	-0.00970824	-0.0235686	-0.020173	-0.0140183	-0.00478502	-0.0120179	-0.0138463	-0.0196047	-0.00729779	-0.00337548	-0.0201477	-0.00612354	0.00291816	0.00205705	0.00152852	0.0082826	-0.0364715	-0.0972968	0.0406205	-0.00173939	0.0374473	-0.00285174	0.0149	0.011212	0.00182333	0.0107382	0.0109884	0.0210435
4548	-0.0482704	-0.0486828	0.118414	0.0987405	-0.0114228	0	0.053683	0.0359208	0.157778	0.0564787	0.145595	0.0598989	-0.00340854	0.00475627	-0.000445072	0.00246935	0.0147673	0.0224549	0.0408874	-0.00910763	-0.0448769	-0.0329938	-0.0466474	-0.018019	-0.0840855	-0.044331	-0.125957	-0.0448017	-0.00604131	-0.0297938	-0.00512062	-0.00481992	-0.0108453	0.0549968	0.0242869	-0.0241772	-0.0165726	-0.0417415	-0.105512	0.0425935	0.0462819	0.0942455	-0.0413238	0.0531324	0.0371861	-0.0312119	0.032627	0.045204	0.0524319
4559	0.00952653	0.00667211	0.00150842	0.00821425	-0.00252906	0	0.0184284	-0.00694856	0.00480031	0.0080691	0.02557	0.0268746	0.0157194	0.00274663	0.0142625	-0.00657014	-0.0127061	-0.00370272	-0.000434552	0.00868719	-0.0285079	-0.0180789	-0.0226002	-0.0180275	-0.0197598	-0.00711444	-0.0188305	-0.0279394	-0.00499154	-0.00833336	-0.00352948	-0.0110149	-0.00227857	-0.00529485	-0.00986854	-0.0117885	-0.00253681	-0.0311816	-0.0758697	0.0347462	0.0162523	0.0453443	-0.00859938	0.0258737	0.0323145	-0.0147344	0.04264	0.0390655	0.0411687
4570	0.0521297	0.049931	0.0264332	0.0100676	0.0377827	0	0.00814096	-0.0188468	-0.00819239	-0.0107085	0.0132473	0.0136585	0.00681754	0.0199548	0.0259973	0.00303259	-0.0191167	-0.00780608	-0.0105936	0.00747901	-0.043296	-0.0246863	-0.0358549	-0.0317668	-0.0256726	-0.0127207	-0.0228017	-0.0226357	-0.00752993	-0.0141677	-0.00674518	-0.0128752	-0.00233929	-0.00112441	-0.00452806	-0.00911974	0.00525785	-0.0254941	-0.0701085	0.0293886	0.0195334	0.0362837	-0.0177174	0.0316134	0.0163461	-0.00776606	0.022329	0.0217102	0.0230446
4581	-0.0104506	-0.013284	0.0456458	0.0313146	-0.000955909	0	0.00706471	-0.00701411	0.0313001	-0.00620274	0.0181173	0.100274	0.000142443	0.0137368	0.0374031	-0.000439129	0.0177735	0.0312341	0.00999167	0.00130308	-0.00754785	0.00253219	-0.00378433	-0.000858275	-0.0147784	-0.00386045	-0.0527692	-0.0302084	0.00405207	-0.0266122	0.00210242	-0.00855495	0.00373262	0.021476	0.0097927	-0.00641008	-0.00967039	-0.0569274	-0.080431	0.0308114	0.0164858	0.0353995	-0.0222677	0.0357425	0.0517821	-0.0201915	0.0558567	0.0628423	0.0741968
4598	-0.0627011	-0.0615771	-0.0208791	0.00865848	-0.0493812	0	0.00497678	0.0147411	0.0582213	0.0445149	0.04633	0.0325758	0.00314276	-0.0266134	-0.0147273	-0.0102638	-0.00483676	-0.00653802	0.00342625	0.00292301	-0.00398428	-0.000360034	-0.000310874	0.00460946	-0.0153504	-0.00394431	-0.010351	-0.0111475	-0.00423917	0.0017113	-0.00184975	-0.00537413	-0.00475234	0.000653494	0.0116713	-0.0235421	-0.0125937	-0.0151154	-0.0745526	0.0322049	0.0199304	0.072101	0.00469515	0.0201008	0.0293981	-0.0323817	0.0208497	0.0218203	0.0220117
4620	-0.00189725	-0.00251589	0.00682138	0.00605397	0.00208127	0	0.00706569	-0.00136909	0.0197156	0.0057648	0.0264333	0.0150312	0.00932838	-0.00113862	-0.00223367	-0.00603589	-0.000390857	0.00256722	0.00357031	-0.000882093	-0.00761522	-0.00756525	-0.00301709	-0.00515471	-0.00552515	-0.00730278	-0.012315	-0.00616132	0.00318265	-0.00716323	-0.00483945	0.000883517	-0.000133982	0.000948085	-0.00350618	-0.0110429	-0.00263222	-0.00167934	-0.0387536	0.018082	0.0202595	0.0269014	-0.00652533	0.0229598	0.0153714	-0.00980803	0.0116889	0.0146011	0.0138593
4631	-0.0349535	-0.0353531	-0.00479903	0.0214623	-0.0432131	0	0.0268106	0.00779274	0.0448621	0.0395144	0.0669207	0.0243235	0.0155348	-0.017423	-0.0019331	-0.0173497	0.00173388	0.00346058	0.00568837	-0.0170308	-0.018645	-0.00867637	-0.0148245	-0.00390943	-0.0261432	-0.00342523	-0.0300781	-0.0252893	-0.00345833	-0.00728432	-0.00280439	-0.0105054	-0.000172971	0.00854396	-0.0212201	-0.0164815	-0.0191342	-0.0135286	-0.0888768	0.0392706	0.0291738	0.0751107	-0.00102744	0.0310036	0.0440669	-0.028029	0.0372136	0.039839	0.0379559
4642	0.060549	0.0561632	0.0213113	0.0311573	0.00131193	0	0.0512999	-0.0174624	-0.0313578	0.0106805	0.0485976	-0.0245193	0.0288897	0.0101078	0.0266239	-0.0206422	0.01	0.0176052	-0.00605311	-0.0403452	-0.021428	-0.00383511	-0.0229554	-0.0101149	-0.0109995	0.00811108	-0.01271	-0.0195456	0.00275485	-0.0110478	-0.00308421	-0.0116625	0.0109809	0.00711776	-0.0630544	0.0202378	-0.00826419	-0.000311572	-0.0147471	0.0101871	0.0199987	0.0166248	-0.0135104	0.0143457	0.04086	-0.0110982	0.0394851	0.0431884	0.0384141
4653	0.0236216	0.0211696	0.0197094	0.0383452	-0.0194822	0	0.0387326	-0.0121348	-0.00362559	0.0256634	0.0568282	-0.00917645	0.0172297	0.00173596	0.0197059	-0.020103	0.0106182	0.0179523	-0.00620714	-0.0424301	-0.0270639	-0.00326223	-0.0220127	-0.00378569	-0.0172164	0.00785522	-0.024249	-0.0192792	-0.000899796	-0.0127913	-0.00519619	-0.0131426	0.00942577	0.0198066	-0.0407993	0.0203589	0.00266826	-0.011995	-0.0533534	0.0253197	0.0240115	0.051961	-0.0231548	0.0287281	0.0464535	-0.0313857	0.0495587	0.0468838	0.0471599
4717	-0.00431338	-0.00741622	0.0786576	0.0952619	-0.0415247	0	0.0826295	0.00133399	0.0323983	0.0426714	0.116959	-0.00844334	0.0297809	-0.00356455	0.0108339	-0.025674	0.0141707	0.0200878	0.0164959	-0.0631933	-0.0624743	-0.0325809	-0.0606188	-0.0157859	-0.0713396	-0.0102102	-0.115511	-0.0564887	-0.0027931	-0.024418	-0.00479321	-0.0137296	0.00117496	0.045178	-0.0706816	0.00531604	-0.0347328	-0.0010405	-0.047573	0.0178564	0.0473553	0.0521559	-0.0275635	0.043901	0.0365889	-0.0175703	0.0448113	0.0494988	0.0436591
4728	-0.0151082	-0.0187754	0.0901842	0.0970178	-0.0300347	0	0.058449	-0.00122559	0.0638676	0.0601027	0.127087	0.0156675	0.0295252	-0.00231873	0.00142344	-0.023824	0.0419476	0.045622	0.0439286	-0.0680321	-0.033162	-0.0123376	-0.0307962	-0.00091281	-0.0526672	-0.0097768	-0.12721	-0.0546471	0.0125808	-0.0173917	-0.00130885	-0.0027967	0.00319653	0.0547928	-0.0607012	-0.00848255	-0.0387337	-0.0168866	-0.0433187	0.00949239	0.0544044	0.0737617	-0.0282429	0.0561755	0.0370536	-0.0212626	0.043297	0.0540879	0.057035
4825	0.143124	0.136751	0.100309	0.0379854	0.0881235	0	0.0181986	-0.0140147	0.00286814	0.00736874	0.0457062	-0.00256799	0.0253561	0.0480886	0.0369822	-0.00331632	0.0774081	0.0981299	0.0426895	-0.114709	0.00138438	0.0335153	0.0173019	0.0256492	0.0169728	0.0137873	-0.0310989	-0.0318256	0.0208789	-0.00411896	0.00400824	0.011912	0.0260314	0.0432969	-0.0521347	0.0554364	0.0138895	-0.0048805	0.0187393	0.00443516	0.048983	0.00857512	-0.046322	0.0247888	0.0490358	-0.053597	0.0444859	0.0512923	0.0610123
4836	0.0962032	0.0933624	0.0247356	0.0271475	0.0397623	0	0.0299593	-0.0231251	-0.0471992	-0.00277739	0.0168245	-0.0246455	0.0112547	0.0289389	0.0410905	-0.00537356	-0.0109412	0.002947	-0.0309909	-0.0301732	-0.0254198	-0.00253188	-0.0272997	-0.0135291	-0.000752942	0.0156101	0.0104111	-0.00940561	-0.00612925	-0.00797575	-0.00334984	-0.0182557	0.0133015	0.00183239	-0.0345426	0.0390279	0.0307113	-0.00803336	-0.0249717	0.0307142	0.00750308	0.00394911	-0.0188161	-0.00170002	0.0435091	-0.0318593	0.0409935	0.0372183	0.0407275
5057	-0.0157822	-0.0182264	-0.0046628	-0.0126673	-0.0175739	0	-0.0189493	-0.00095414	0.00533593	-0.017357	-0.00810945	0.0403863	-0.0128277	-0.00208481	0.00861751	-0.00581508	0.0206946	0.0258024	0.0155404	-0.0332928	0.0128533	0.0123261	0.0189397	0.00725934	0.0157428	0.00167967	-0.0168648	-0.0120741	0.0123061	-0.0133359	-0.000795703	0.00128267	0.00201546	0.0213324	-0.0064542	-0.000394047	-0.0082873	-0.0045026	-0.00306183	-0.010791	0.00976681	0.0163114	0.00610245	0.0146842	0.0178185	-0.0283248	0.0108237	0.0175198	0.0207945
5364	-0.0218904	-0.0255993	0.00496314	0.0476936	-0.0752578	0	0.0723549	-0.0107335	-0.016025	0.0167392	0.0639724	0.00544763	0.0339948	-0.0150495	0.0226672	-0.0349268	0.02538	0.0250858	0.0130708	-0.0440229	-0.0267558	-0.00359833	-0.027119	-0.0058578	-0.0363212	0.00125547	-0.0483113	-0.0341409	0.00871788	-0.0233504	-0.00322062	-0.014842	0.00420576	0.0193272	-0.0808741	-0.0103079	-0.0711013	-4.436e-05	-0.0125606	-0.0102036	0.0232945	0.0132645	0.0111112	0.0223047	0.0165385	0.0499307	0.0304733	0.0360782	0.0298937
6032	0.187567	0.189022	0.056199	0.00832082	0.204616	0	-0.0828312	-0.0368353	-0.0733312	-0.0637655	-0.0841713	-0.00547271	-0.0333157	0.0626906	0.0558041	0.034922	-0.048379	-0.0337699	-0.0679189	0.0411765	-0.00438632	0.00507195	-0.00773214	-0.0250957	0.048147	0.0208694	0.0618387	0.0137851	-0.0164583	0.00252448	0.00084202	-0.012185	0.011304	-0.0458896	0.0542625	0.0643244	0.0920406	-0.00729993	0.00121043	0.0138852	-0.0120373	-0.0613343	-0.0225167	-0.0214766	0.0098611	-0.0108051	-0.00126566	-0.0105535	-0.00604881
6033	-0.0297075	-0.0283259	-0.0440355	-0.0274595	-0.052295	0	0.132995	-0.00610048	-0.0414543	-0.0271279	-0.0353552	0.00916151	-0.00504394	-0.00569717	0.0180128	-0.00445136	-0.0086275	-0.0121483	-0.0193447	0.0144185	-0.00948136	-1.51067e-05	-0.0209412	-0.0108687	-0.0351068	-0.0179512	0.0127115	0.00668345	-0.00960573	-0.0146442	-0.00500769	-0.0136989	-0.00435811	0.00201579	-0.005186	-0.000451272	-0.0174072	0.000271124	-0.0106126	0.0053219	-0.0251234	-0.0137438	0.0165267	-0.0224111	-0.00427237	0.0320873	0.00201884	-0.000700247	-0.000836602
6034	0.00389391	0.00421489	-0.0173958	0.0019044	-0.0394167	0	0.0876042	-0.00203933	-0.019077	0.0190695	0.02343	-0.0301734	0.0246593	-0.00823299	0.00973172	-0.0234431	0.0180209	0.0148995	0.00473426	-0.0347414	-0.00767216	0.00352376	-0.0113354	0.000871584	-0.02561	-0.00449301	-0.0110028	-0.00674457	0.00848694	-0.00904118	-0.00331031	-0.00747532	-0.00421812	0.0190102	-0.0629404	0.005411	-0.0262372	0.0109867	0.00842422	-0.000676658	0.000475326	0.0114109	0.00860534	-0.0119359	0.00482098	0.0100376	0.00954782	0.00957805	0.00846387
6038	0.161126	0.162484	0.0398841	0.00735512	0.180332	0	-0.0835314	-0.0327084	-0.0723641	-0.055989	-0.0801565	-0.00729328	-0.0313676	0.0508452	0.0490252	0.0291762	-0.0469483	-0.0349854	-0.0666281	0.039428	-0.00235439	0.00523957	-0.00611237	-0.0227223	0.044251	0.0204052	0.0607989	0.0148125	-0.0166166	0.00176755	0.0010114	-0.0116069	0.00909539	-0.044383	0.0491243	0.0553547	0.0819797	-0.00517724	-0.000148441	0.0121611	-0.0148586	-0.0559617	-0.0155606	-0.0236214	0.00660492	-0.00804877	-0.00297531	-0.012876	-0.0102584
6039	0.0423355	0.0437238	-0.0157922	-0.0273335	0.0626792	0	-0.0878879	-0.00873717	-0.0328535	-0.0377873	-0.0678599	-0.00370332	-0.026428	0.0141373	0.00480576	0.0216437	-0.0325026	-0.0293622	-0.0346187	0.043664	0.0196347	0.0076212	0.0200882	-0.00144427	0.0501409	0.0102626	0.0670481	0.0307582	-0.0136136	0.0159274	0.00319467	0.00169368	0.00444909	-0.0360004	0.0628973	0.0224333	0.0495493	-0.00385795	0.0111928	-0.00182023	-0.0249997	-0.0341966	-0.00221487	-0.0192489	-0.0156413	-0.00671745	-0.0180295	-0.0285413	-0.0256675
6138_6	0.0119825	0.0137557	-0.0423582	-0.00513954	0.0227867	0.010022	-0.0169328	0.00403571	-0.0158262	0.0243472	-0.0282205	-0.0894973	-0.0313165	-0.00140505	-0.0400813	0.0381729	-0.0368031	-0.0810744	-0.0385114	0.224196	-0.0114748	-0.0241928	-0.014384	-0.0362941	0.0118179	-0.0121588	0.0725793	0.0622986	-0.0287059	0.0210273	-0.00231937	0.00357535	-0.0154709	-0.108967	0.0819468	0.0555735	0.0620778	0.00280151	-0.0118853	0.0221444	-0.0268402	-0.0273811	0.0113878	-0.0278506	-0.0512468	0.0331116	-0.0373253	-0.0673447	-0.0461039
6138_5	0.104262	0.1027	0.070661	0.0347525	0.0682136	0.0284609	-0.0103344	-0.0174834	-0.0175676	-0.0241807	-0.0184821	0.00337895	-0.0197807	0.0308933	0.0730028	0.0196515	0.0289938	0.0566233	-0.0134208	0.0327232	0.000186071	0.0403296	0.0134961	0.022517	0.0242839	0.0169854	0.00524952	0.000911597	-0.00298513	-0.000507665	0.0051446	0.00882304	0.0320401	0.0203588	0.0280753	0.08326	0.0414406	-0.0184299	0.00896366	0.014625	0.00169615	-0.0151199	-0.0399931	-0.0105363	0.0311542	-0.0146561	0.0552473	0.0288292	0.0542549
6138_4	0.0362531	0.0356662	-1.15435e-05	0.0233191	0.0083668	0.0211488	0.00188895	-0.0283711	-0.0584947	-0.041982	-0.0553285	0.0232814	-0.0356938	0.0171722	0.0841482	-0.00955966	0.0101221	0.0321139	-0.0551774	0.00597546	-0.00208171	0.0424611	0.0028517	0.0152955	0.019487	0.0266968	0.0112357	0.0275842	-0.0131145	-0.0102312	0.00214224	-0.0155386	0.0160232	0.019751	-0.0166329	0.0621216	0.0186621	-0.0190654	-0.0317036	0.0300613	-0.028003	-0.00848656	-0.0115457	-0.024621	0.031082	0.0377194	0.0751047	0.0337044	0.0539573
6138_3	0.0152857	0.0214646	-0.0785381	-0.0161921	0.0371941	0.00859756	-0.0154781	-0.0131701	-0.0609818	-0.00946834	-0.0693289	-0.10775	-0.0835455	-0.00561184	0.00571141	0.0182627	-0.13172	-0.127606	-0.0994439	0.282109	-0.0343814	-0.0249144	-0.051843	-0.041151	-0.0120479	0.00533425	0.0941769	0.0690286	-0.0524714	0.0109894	-0.00685975	-0.0215187	-0.0240991	-0.0830987	0.0727579	0.0271584	0.0836641	-0.00480346	-0.0520037	0.0488753	-0.0641836	-0.0254576	0.0185989	-0.0590463	-0.0438702	0.0429577	-0.0358627	-0.0726824	-0.0562403
6138_2	0.0508615	0.0564439	-0.0752669	-0.0363005	0.0785738	0.0151933	-0.0193309	-0.0127735	-0.067376	-0.0292374	-0.0846546	-0.0692617	-0.0804964	0.0154527	-0.0112805	0.0333414	-0.16281	-0.176241	-0.124814	0.331248	-0.0320387	-0.057817	-0.0502541	-0.0826328	0.00694388	-0.0101759	0.114814	0.0824511	-0.0549954	0.0227321	-0.011497	-0.0216496	-0.0277606	-0.161803	0.10681	-0.00458771	0.0958511	-0.000224989	-0.0526827	0.0519605	-0.0578067	-0.0469883	0.0253992	-0.0423771	-0.0442661	0.0463649	-0.0380851	-0.0759692	-0.0708028
6138_100	-0.0941222	-0.102037	0.097999	0.0379758	-0.107493	-0.034125	0.0265985	0.0262814	0.103876	0.0277041	0.131822	0.13748	0.0920202	-0.0200321	-0.0441148	-0.0428119	0.177554	0.185719	0.171534	-0.497135	0.0461176	0.0500982	0.0557122	0.084183	-0.0229697	0.0144554	-0.163894	-0.0884802	0.0759344	-0.00701397	0.00686384	0.0228546	0.0296904	0.193492	-0.239627	-0.0819676	-0.151082	0.00732632	0.0792961	-0.0545455	0.0928648	0.0791782	-0.0177996	0.0986904	0.076678	-0.0653512	0.0941957	0.120643	0.0912081
6138_1	0.0786253	0.0841971	-0.0890015	-0.0611669	0.104966	0.0246137	-0.0315994	-0.00938359	-0.0827482	-0.0459133	-0.109441	-0.0430192	-0.0668114	0.0525331	-0.010619	0.0533094	-0.18213	-0.233364	-0.164819	0.208708	-0.0292912	-0.0907454	-0.0433719	-0.12085	0.0367552	-0.0282565	0.137191	0.0873355	-0.068597	0.0308686	-0.0127397	-0.0189254	-0.0286212	-0.245709	0.197575	-0.0093407	0.110976	0.00332801	-0.0504657	0.0385712	-0.0605664	-0.0742048	0.0361685	-0.0373871	-0.0655811	0.0575381	-0.0750537	-0.100668	-0.0953552
6142_6	-0.0480877	-0.0491439	-0.0286172	-0.0123515	-0.0329448	-0.0123551	0.000590556	0.021313	0.0177524	0.0222749	0.00973488	0.00409263	0.00347417	-0.0514906	-0.0873329	-0.00616546	0.0323655	0.0282429	0.0775953	0.0441067	0.0122991	-0.00591376	0.0213723	0.00915211	0.0025238	-0.0114028	0.0102832	0.0316854	0.0075668	0.0119965	0.00285334	0.0189728	-0.00796056	-0.0331684	0.0397156	-0.039801	-0.0251084	0.019767	0.00750561	0.0101795	0.0148987	0.013746	0.0100636	0.0267058	0.00558113	0.00853428	0.000493818	0.00726607	0.00614484
6142_4	-0.0556822	-0.0548534	0.0888769	0.0435799	-0.010007	-0.0189948	0.0688273	0.0346108	0.13867	0.0482015	0.152619	0.142456	0.0100078	-0.00301089	-0.0593423	-0.000921873	0.0712695	0.0691464	0.152741	-0.0695827	-0.0322316	-0.0348921	-0.0465916	-0.00286101	-0.0807964	-0.012111	-0.17717	-0.0855856	0.0449955	-0.0195796	0.00043009	0.0116142	-0.00507705	0.0704706	-0.0453189	-0.109448	-0.0850123	-0.00190276	-0.102045	0.0395704	0.0974056	0.106832	-0.014077	0.106244	0.127989	-0.0360654	0.0989152	0.138338	0.0987111
6142_3	-0.0935835	-0.0943879	-0.0959645	-0.0315829	-0.102725	-0.0170883	0.0165212	0.00271371	-0.0187719	0.00908734	-0.0145313	-0.00717489	-0.0158676	-0.0666331	-0.0985413	-0.0177638	0.0498071	0.044247	0.0933207	0.0421385	0.0209308	0.010117	0.043822	0.0224931	0.00114467	-0.00424095	0.00858044	0.0811056	0.0207622	-0.013116	-0.00311216	0.0243953	-0.0132889	-0.026558	-0.0186423	-0.0498649	-0.0412034	0.0251423	-0.0316572	0.0119169	-0.0176514	0.0150196	0.0416197	0.0099375	0.00269296	0.0360552	0.0180906	0.00902995	-0.0102101
6142_2	-0.158852	-0.158041	0.0473414	0.0142323	-0.101776	-0.0643229	0.0152583	0.097788	0.184351	0.135977	0.202243	-0.0879825	0.102546	-0.0540078	-0.234429	-0.00234755	0.222188	0.206546	0.474041	-0.142015	0.0713056	-0.00877655	0.0882239	0.107045	-0.0275657	-0.0178373	-0.104259	-0.00266477	0.107647	0.0566472	0.0228669	0.0989306	0.009838	0.182628	-0.0347535	-0.172984	-0.143944	0.116162	0.163346	-0.0488298	0.117476	0.0769839	0.00939943	0.0900525	-0.0650817	-0.0639452	-0.0860994	-0.0452358	-0.0386133
6142_1	0.191665	0.191212	-0.0493667	-0.0173367	0.127283	0.0718832	-0.0540795	-0.0922145	-0.213934	-0.134129	-0.23605	0.00206396	-0.0958558	0	0.229729	0	-0.284535	-0.274709	-0.617813	0.158363	-0.0696136	0.0237007	-0.084574	-0.102811	0.0509117	0.0207113	0.169016	0.0215619	-0.137079	-0.0406164	-0.0206028	-0.106996	-0.00869564	-0.207654	0.0448225	0.245353	0.186801	-0.11499	-0.0987683	0.025438	-0.139665	-0.11578	-0.0251009	-0.124376	0.00252772	0.0593935	0.0349218	-0.0220112	-0.0107494
6143_4	-0.0982828	-0.0978871	0.0242279	-0.00917796	-0.0474228	-0.0461506	0.00511303	0.0686318	0.139656	0.0917162	0.149104	0.0147038	0.0664656	0.00725016	-0.28093	-0.0752222	0.186325	0.198655	0.464518	-0.100542	0.0693217	-0.0293965	0.139056	0.0897535	0.0441812	-0.00100571	-0.103604	0.0172688	0.108631	0.0467374	0.019182	0.0877144	0.00459934	0.115984	-0.0053067	-0.270979	-0.127658	0.103139	0.0895705	-0.0145207	0.109232	0.0710651	0.0289422	0.101222	-0.00864842	-0.054395	-0.0284086	0.000643263	-0.00358149
6143_3	-0.134418	-0.130975	0.0169994	0.00564084	-0.0716607	-0.0463948	0.028879	0.0474454	0.109589	0.0532194	0.113153	0.107333	0.0558911	-0.0305504	-0.214624	-0.00107002	0.0407775	0.0428292	0.284756	-0.0373554	0.10165	-0.0161121	0.0242896	0.0189392	-0.0509242	-0.02703	-0.0587893	-0.0093079	0.0610546	0.0246164	0.00803084	0.0391549	-0.00310931	0.0721295	4.97651e-05	-0.384976	-0.158701	0.0415999	0.0393345	-0.00391074	0.0703732	0.0576123	0.0168691	0.0889115	0.00605145	-0.0292604	-0.0102253	0.0204964	0.0355046
6143_2	-0.159311	-0.15663	-0.00979681	-0.00813242	-0.10582	-0.0565157	0.0348806	0.0589488	0.124016	0.0788843	0.136378	0.0642421	0.0600214	-0.0713914	-0.239989	-0.176954	0.159603	0.148212	0.35204	-0.0799659	0.113072	0.0317306	0.0642978	0.0637981	-0.0367677	-0.0198964	-0.0621241	0.012483	0.090489	0.042351	0.0105108	0.0632966	-0.00755057	0.108077	-0.0299595	-0.354753	-0.167938	0.0867323	0.0659545	-0.0156884	0.0886569	0.0787122	0.0345056	0.0846536	-0.00796856	-0.0339083	-0.0174281	0.00670348	0.00592653
6143_1	0.144811	0.141441	0.0134937	0.0229512	0.0872831	0.0521678	-0.0256205	-0.0492888	-0.102177	-0.0494679	-0.107742	-0.152906	-0.0664323	0.0643008	0.193907	0.134594	-0.117436	-0.107374	-0.297721	0.0664681	-0.136534	-0.0307296	-0.0910918	-0.0541368	0.0121313	0.0173848	0.0564369	0.0144985	-0.0737834	-0.0369465	-0.00829449	-0.050047	0.00366599	-0.082694	0.0295573	0.500327	0.20536	-0.0583574	-0.0526507	0.0142611	-0.0768514	-0.0605535	-0.0358467	-0.0926722	-0.0152832	0.0297778	-0.000560703	-0.0326642	-0.0296999
6145_6	0.001814	-0.00158542	0.0749806	0.0669045	-0.00232739	0.00332861	0.0433144	-0.0142884	0.0332362	-0.00972	0.0266115	0.161401	-0.0123499	0.0228899	0.0410123	-0.00796479	0.0257215	0.0465958	0.0132869	0.00958254	-0.00816316	0.00844627	-0.00860143	-0.00149549	-0.0233615	-0.000177335	-0.0605082	-0.0252359	0.0130391	-0.0289714	0.000717731	-0.00495361	0.0121802	0.0124967	0.0151958	-0.00117245	0.00106731	-0.0672617	-0.0862329	0.0552479	0.0337518	0.0547184	-0.0409168	0.0591122	0.127192	-0.0176732	0.154095	0.139538	0.138425
6145_5	0.00350536	0.00043276	-0.00314491	-2.61062e-05	-0.00510901	0.00476363	0.01127	-1.69673e-06	-0.0219074	-0.0197687	-0.0115874	0.0640642	-0.0123918	0.0140679	0.0150725	0.00208153	0.00300963	0.007177	-0.00165064	0.0102333	0.00610831	0.000587548	0.000937047	0.0033474	0.0102028	0.00839883	-0.00248081	0.0100415	0.00518558	0.00260404	0.000670925	0.00509998	0.0147244	-0.0305683	-0.00959001	0.0210097	0.0197164	-0.0288432	-0.00435304	0.0290569	-4.67376e-05	0.0215552	-0.00279358	0.0226813	0.0700911	-0.00130097	0.111283	0.0685207	0.0742583
6145_3	-0.0263507	-0.0269559	0.0152229	0.0231896	-0.0320947	-0.00255003	0.00821572	-0.00189243	0.0114697	0.00574851	0.015418	0.0277956	0.00594875	-0.00645962	0.00147812	-0.0074393	0.0247512	0.0232887	0.0153584	-0.0182362	0.00819859	0.00739974	0.0118627	0.00857445	-0.00136056	-0.00131434	-0.0234752	0.00437863	0.00751796	-0.00910121	0.00144498	0.00504243	0.0054827	0.0189352	-0.0156413	0.00551714	-0.0124409	-0.0192088	-0.00264893	0.00403339	0.00908311	0.0295398	-0.015235	0.0229208	0.0204709	0.00468037	0.044662	0.0337219	0.0476489
6145_2	-0.0465146	-0.0457604	-0.02848	0.013654	-0.0429233	-0.00618022	0.00152661	0.00845963	0.00497126	0.0143019	0.00380602	0.00780625	-0.027312	-0.0128876	-0.0151018	-0.00451922	-0.0237127	-0.0185068	-0.0138523	0.0392642	-0.00444416	-0.000525131	-0.00453981	-0.0032016	-0.0134891	-0.00545543	0.00503751	0.0288611	-0.00833062	-0.00536397	-0.00212871	0.00112341	-0.0100113	-0.0178469	-0.000596183	0.00099513	0.00560089	-0.0118115	-0.0334708	0.0336721	-0.0126008	0.0336314	-0.00138665	0.00751185	0.00815404	0.00804722	0.0487	0.0113378	0.0273096
6145_100	0.0330728	0.0344792	-0.04077	-0.0481177	0.0279669	0.00724502	-0.026138	-0.0527026	-0.0677529	-0.0492955	-0.0652076	-0.0921124	0.00611472	-0.00473761	-0.0194722	0.00726761	-0.0216609	-0.0316615	-0.017203	-0.00100632	0.00217763	-0.00729603	-0.00213781	-0.0016331	0.0177672	0.00274107	0.0568114	0.0242622	-0.0110747	0.030309	-0.0021401	0.00131975	0.00140846	-0.0161469	-0.0102994	-0.00497216	0.00230581	0.0502808	0.07272	-0.0314658	-0.0302524	-0.0675887	0.022133	-0.0437107	-0.0619291	0.0115143	-0.0723729	-0.0764541	-0.0879214
6145_1	-0.0228242	-0.0241876	0.0693165	0.0426394	0.0115645	-0.0152326	0.0324209	0.168053	0.116218	0.0995968	0.131341	0.0642054	0.000388521	0.00457692	-0.0188531	0.000573678	0.0336161	0.038193	0.0603756	-0.012106	-0.00111539	-0.00462612	-0.00475132	0.0123856	-0.0281412	-0.00197447	-0.0897292	-0.0249079	0.0284925	-0.0108678	0.00588689	0.0166216	0.00597893	0.0268927	0.000598058	-0.0244029	-0.0209299	-0.0081519	-0.0341451	0.028969	0.0686012	0.0665895	-0.014797	0.0617328	0.0436429	-0.0298853	0.0721433	0.0537784	0.0625673
6147_4	-0.0326695	-0.0307981	-0.00875488	-0.00773875	-0.00553167	-0.000596786	-0.00300467	0.0181571	0.0262678	0.0095388	-0.00323067	0.0341461	-0.0205363	-0.00388479	-0.0194511	0.00703244	-0.021648	-0.0219824	0.0026404	0.0493422	-0.00576112	-0.0124871	-0.00550763	-0.0111123	-0.00566514	-0.00778842	0.0159142	0.0158904	-0.00973705	0.00611161	0.00150497	-0.000407366	-0.000864322	-0.0256496	0.0479442	-0.0388157	0.00066846	-0.000797512	-0.0115614	0.0138984	0.00158457	0.0114908	-0.00587067	0.0225369	0.015348	-0.00452512	0.00780383	0.0127305	0.00274869
6147_3	-0.0479733	-0.0493889	0.0124642	-0.010788	-0.0116838	-0.000346162	-0.0215668	0.0211528	0.0376876	-0.00181923	-0.00643294	0.0384672	-0.00520007	-0.0153469	-0.0285552	0.00242117	0.0196947	0.0156175	0.0336016	0.00529423	0.0131448	0.00350855	0.018475	0.0151921	0.00331638	-0.00848986	-0.00874591	0.0106574	0.00733926	0.00708289	0.00236941	0.0114774	0.00362986	0.0154034	0.0244786	-0.0233249	-0.0113747	0.000998382	0.0127472	-0.00624233	0.0119328	0.0168921	-0.00701158	0.0231352	0.00916015	-0.0126489	0.00668697	0.0122164	0.00492379
6147_2	-0.0588556	-0.0592074	0.0214946	0.00368108	-0.0311356	-0.000485486	-0.00216817	0.0231282	0.0513796	0.0135186	0.0253207	0.0474377	0.00470343	-0.0128539	-0.0191961	-0.00294417	0.0314544	0.0263844	0.0447309	-0.00906641	0.00616818	-0.000118198	0.012137	0.0110514	-0.00762851	-0.00809936	-0.0280436	-0.00265785	0.00715292	-0.00045587	0.00317042	0.00948339	0.00731792	0.0253919	0.0106875	-0.031958	-0.0307471	-0.000557461	0.00986691	-0.0086294	0.0192203	0.0254539	-0.01215	0.0376768	0.0258481	-0.0138842	0.0187324	0.0313206	0.0247748
6147_1	-0.0350025	-0.033453	0.000870154	-0.00978772	0.00996276	-0.000355076	-0.0165131	0.01085	0.0267718	-0.0162551	-0.0204281	0.0457507	-0.0251995	-0.00243836	-0.0131825	0.014046	-0.0406441	-0.0413379	-0.0105285	0.0580065	-0.00430616	-0.0180896	-0.0101382	-0.0179002	-0.00491991	-0.0123299	0.0145184	0.0161816	-0.0150086	0.00630357	-0.000478834	-0.00614632	-0.00632142	-0.0229903	0.0575662	-0.0361151	0.00526082	-0.00860167	-0.0142562	0.00881488	-0.00248286	-0.00111082	-0.00155861	0.0153642	-0.00379407	0.0129707	-0.00989567	-0.00625007	-0.00706696
6148_4	0.0287604	0.0294467	-0.00999576	0.0108991	-0.0121838	0.0021534	0.0251645	-0.00635957	-0.0375516	0.0150808	0.0157962	-0.0638957	0.0165979	-0.00103623	0.00556034	-0.0110268	0.00754179	0.00816367	-0.00501334	-0.0345422	-0.00691045	0.00260937	-0.0109848	0.00218624	-0.00857112	0.00740766	-0.000416873	-0.00935765	0.00634262	0.000665605	-0.00197724	-0.000725155	-0.00231189	0.00428577	-0.0583415	0.0257057	-0.00436719	0.0161497	0.0261484	-0.00590912	-0.00168726	-0.00365596	0.0021246	-0.0151555	0.00184376	-0.00429904	0.00396237	0.000444394	-0.00349482
6148_3	0.0688195	0.0692387	-0.0180333	0.00566845	0.0117111	0.0100377	0.0212855	-0.0185682	-0.0898535	-0.0173897	-0.0209191	-0.0714006	0.00400029	0.00966981	0.0267322	-0.00846459	-0.00595908	-0.00232313	-0.0365061	-0.0262741	-0.00801438	0.00893349	-0.0113496	-0.00258242	0.00411839	0.0143677	0.0227331	-0.00127699	0.000127845	0.00174847	-0.00405423	-0.00612893	0.00137904	-0.00912442	-0.0561316	0.0526307	0.0195719	0.0137025	0.0249905	-0.00484847	-0.020311	-0.0189919	0.00217613	-0.0338652	0.0129341	6.28351e-05	0.013355	0.00436078	-0.00553562
6148_2	0.0591589	0.0596392	-0.0138685	0.00631604	0.00727942	0.00855763	0.0205237	-0.0152648	-0.0661756	-0.0128895	0.00228419	-0.0703234	0.00979155	0.00543658	0.0201896	-0.00956396	-0.00166313	0.000275368	-0.0271308	-0.0289948	-0.00800392	0.0068787	-0.0105453	-0.00127995	0.000946153	0.0106927	0.0154996	-0.00389541	0.00438064	0.000427823	-0.0035795	-0.00479472	-0.000471065	-0.00463492	-0.0585187	0.0474508	0.0128047	0.0155568	0.0281322	-0.00759439	-0.0140295	-0.0158178	0.00193526	-0.0275888	0.00855052	-0.00111385	0.0103527	0.00254007	-0.00537693
6148_1	0.0602593	0.0612335	-0.00243484	0.0149748	0.00910384	0.0110146	0.0320901	-0.0187845	-0.0746447	-0.0203799	4.05003e-05	-0.0623799	0.00609205	0.0086377	0.0250748	-0.00897723	-0.00351952	0.000104479	-0.0303477	-0.0292197	-0.0113041	0.00475646	-0.0160434	-0.00476905	-0.00163813	0.0115021	0.00812046	-0.00818351	0.00204795	-0.00189024	-0.00395414	-0.00509707	0.00186424	-0.00277967	-0.0587932	0.0502823	0.0148565	0.0144932	0.0211717	-0.0053944	-0.00984423	-0.0149076	-0.000503669	-0.0234695	0.0109893	0.000287281	0.0143361	0.0086674	-0.001152
6149_6	-0.061989	-0.063873	0.0958448	0.0397953	-0.0514529	-0.0316393	0.0313272	0.0335078	0.106994	0.0534159	0.127657	0.0818971	0.053586	-0.0182053	-0.0469115	-0.0161878	0.109865	0.108303	0.142843	-0.181846	0.0314102	0.0301092	0.0265411	0.0539196	-0.0411129	-0.00370623	-0.117056	-0.0592227	0.0503008	-0.00111946	0.00595427	0.0267507	0.0128618	0.11452	-0.0866308	-0.0559654	-0.0876448	-2.90775e-05	0.0669392	-0.0175353	0.0812417	0.0502944	-0.013858	0.0666063	0.0945469	-0.116957	0.0927153	0.101927	0.0814643
6149_5	0.00145078	-0.00158678	0.0331576	0.0205744	0.00600272	0.00530001	0.0162504	0.000308094	0.00531005	-0.0162033	0.0145835	0.0561298	-0.00879873	0.00946413	0.0025435	-0.00195524	0.0136312	0.0196162	0.01959	0.0155992	-0.00892102	-0.00609326	-0.00834215	-0.00102852	-0.012308	-0.00663673	-0.0315923	0.0119219	0.00331438	-0.00365108	-0.0022682	0.00371801	0.00465427	0.00194399	2.77227e-05	-0.00226324	0.00131777	-0.0229876	-0.02328	0.0338374	0.0316138	0.038144	-0.0244653	0.0503072	0.0547601	-0.00710189	0.0973408	0.0610148	0.0720042
6149_4	-0.0128337	-0.0159816	0.0456696	0.0210758	-0.0158859	-0.010058	0.0246934	0.0105793	0.00753891	-0.0173411	0.0169822	0.0747136	0.00197156	0.00150387	-0.0107815	-0.00841516	0.0358138	0.0399901	0.0436903	-0.0243956	0.000933055	0.00153599	-0.000283402	0.0113732	-0.0199237	-0.00694969	-0.0498925	-0.00575365	0.0163861	0.00338751	0.00150727	0.0108987	0.0116444	0.028365	-0.0241218	-0.0219487	-0.0165383	-0.0123681	0.00933229	0.0297387	0.0372158	0.0292636	-0.027032	0.0470841	0.101824	-0.0629126	0.132452	0.0997946	0.0851283
6149_3	-0.0445939	-0.0439856	0.00470967	0.032663	-0.0377664	-0.00137905	0.0139144	-0.0080754	-0.00619611	-0.00961229	-0.00713101	0.0445529	-0.0132723	-0.00166525	0.0188796	-0.00851436	-0.0106429	-0.0055036	-0.0207133	0.0281732	-0.0226895	-0.0104059	-0.0287517	-0.0146437	-0.0267092	-0.00937057	-0.0211218	0.00184645	-0.0171063	-0.00955555	-0.00228382	-0.0128045	-0.00519048	0.00355561	0.01315	0.00638732	0.0157242	-0.0260416	-0.0591953	0.0356625	0.00824901	0.0510124	-0.0343178	0.0352536	-0.0254771	-0.00526455	0.0389006	0.00550298	0.0445599
6149_2	-0.045218	-0.0466902	0.00939275	0.0102484	-0.0368286	-0.00882715	0.0186447	0.0112207	0.0144277	-0.00225098	0.0284636	0.0532357	0.00250879	-0.00970917	-0.0178064	-0.0075448	0.0188025	0.0209708	0.0300864	-0.00896293	-0.00490174	-0.00678212	-0.00880587	0.00631684	-0.0222452	-0.00682382	-0.0401569	0.0103682	0.0103244	0.00166091	-0.0018344	0.00812988	0.00631234	0.00943747	-0.0253675	-0.0206942	-0.0201966	-0.0177979	-0.0197457	0.0319876	0.0279674	0.0516974	-0.0167224	0.0531848	0.0532758	-0.014817	0.104608	0.0593287	0.0679253
6149_100	0.0757501	0.0765178	-0.0606308	-0.0360566	0.0621065	0.0219203	-0.0286756	-0.0115421	-0.0917134	-0.0439479	-0.101714	-0.0903749	-0.0307853	0.0114134	0.0130346	0.0171123	-0.0683765	-0.0728547	-0.0836355	0.105058	0.00164007	-0.00899097	0.000807021	-0.0193537	0.0448091	0.0144296	0.103058	0.0521367	-0.0187334	0.0186088	-0.00118143	-0.00299573	0.00153845	-0.0802271	0.0393083	0.0368977	0.0472902	0.0307106	0.0348172	-0.0113969	-0.0716437	-0.0848008	0.0329471	-0.0806184	-0.0482872	0.0851367	-0.0597293	-0.0766044	-0.0862016
6149_1	-0.0394041	-0.0388729	-0.0200716	-0.0070263	-0.0300568	-0.00224651	0.000679922	0.0042385	0.0171101	0.0167584	0.0296726	0.0124985	-0.00112354	-0.000134981	-0.00710363	-0.00127286	-0.00115784	-0.000171868	0.00105485	-0.0014267	-0.0107406	-0.0093405	-0.00727098	0.000619332	-0.0102184	-0.00554792	-0.0114779	0.0139001	-0.00613107	-0.00440169	-0.00377531	-0.00245185	-0.00276257	-0.00293831	-0.000811292	0.000725693	0.00677436	-0.0190862	-0.0401045	0.0245005	0.0164343	0.0503734	-0.00813954	0.0412107	-0.0215892	0.00226852	0.026344	-0.00382604	0.0275084
6150_4	-0.0142786	-0.0125124	0.253064	0.172414	-0.010706	0.00164741	0.0745433	0.0259143	0.40677	0.0759769	0.349883	0.0442348	0.0432326	-0.00266156	-0.0345406	-0.000247069	0.0593528	0.0609559	0.108465	-0.0881348	-0.0144437	-0.0150811	-0.0210863	0.0140954	-0.0579208	-0.0265766	-0.151097	-0.0633443	0.0353169	-0.0205805	0.00399354	0.0209741	-0.000285613	0.110826	-0.0206901	-0.0352822	-0.0529278	-0.00552713	0.0298376	-0.0156641	0.104248	0.0775165	-0.0853188	0.0782426	-0.0129404	-0.0570393	0.00562948	0.0251888	0.0407949
6150_2	-0.00344927	-0.00250894	0.106833	0.0456178	0.00621278	4.65679e-05	-0.0529258	0.0196765	0.154113	0.0729231	0.174411	0.0554579	0.014396	-0.0012343	-0.029339	-0.00229468	0.047295	0.0480279	0.0834754	-0.0732769	-0.00347778	-0.00742505	-0.00758748	0.0111484	-0.0361198	-0.00855956	-0.102168	-0.0451593	0.0324612	-0.012616	0.00342043	0.0129596	0.00410865	0.0549748	-0.0263322	-0.0296193	-0.0343833	0.00282927	0.00615857	0.00013642	0.075872	0.0537157	-0.0277684	0.0780737	0.0403105	-0.0624918	0.0335949	0.0564845	0.0497193
6150_100	0.00868995	0.00695199	-0.268429	-0.172035	0.00214229	-0.00142958	-0.0535045	-0.0270725	-0.438667	-0.0915227	-0.391129	-0.0515109	-0.0477937	0.00236545	0.0403454	0.000164262	-0.0699403	-0.0715816	-0.125142	0.105873	0.0124588	0.0141181	0.0189002	-0.017065	0.0616052	0.0278894	0.169248	0.0725851	-0.0429881	0.0224744	-0.00495875	-0.0244282	-0.00156152	-0.121759	0.0251749	0.0384385	0.0581778	0.0035638	-0.033915	0.0167527	-0.120085	-0.0811169	0.0861951	-0.0899383	0.00607343	0.0730523	-0.0100718	-0.0328199	-0.0484983
6150_1	0.0288118	0.0290786	0.0986891	0.0314094	0.0350387	0.00436157	-0.0546532	0.0154685	0.123345	0.0501651	0.148272	0.0445886	0.00325354	0.00249787	-0.0207089	0.0015381	0.036642	0.0393402	0.0649331	-0.0543462	-0.00439206	-0.0051974	-0.00466758	0.00910414	-0.0195133	-0.00672856	-0.0759327	-0.0332393	0.0302568	-0.00820071	0.00312746	0.0157212	0.00810879	0.0422808	-0.016308	-0.00994817	-0.0149388	0.00842027	0.0213084	0.00353077	0.0688755	0.0361184	-0.0271481	0.0605771	0.0524042	-0.0682115	0.0429188	0.0612394	0.0469871
6151_7	0.0039296	0.00275452	0.00571272	0.00189307	0.0126933	-0.0295622	-0.00353229	0.0106318	0.0203683	0.0305558	0.0100387	0.0278546	-0.0108327	0.0225717	0.00939337	0.00405695	0.0125655	0.0193724	0.011447	-0.000844267	0.0109615	0.0127342	0.0209228	0.013328	0.0239105	0.0167878	0.00169475	0.00223921	0.00724841	0.0035383	0.0111327	0.00435776	0.00659771	-0.00485403	0.000407058	-0.00622822	0.0101456	-0.0207219	-0.00985242	0.0147789	0.00179398	0.0256313	-0.0111248	0.0160223	0.0484967	-0.0136725	0.0359589	0.0447927	0.0353789
6151_6	-0.0245302	-0.0237779	0.00882206	0.00641951	-0.0101654	-0.022898	0.0108802	0.0170313	0.0168558	0.0153986	0.0137422	0.0331622	-0.00796951	0.00310816	-0.00420649	-0.000706599	0.012564	0.0167044	0.0259864	0.00194592	-3.82969e-05	-0.00148857	0.00794643	0.00418194	0.00537149	0.00126296	-0.00821735	0.00101399	0.00863879	0.00365763	0.00369358	0.00582068	0.00466559	-0.000653781	-0.0107382	-0.024634	-0.00956289	-0.00228925	3.63384e-05	0.0104591	0.0104754	0.0256984	-0.0109753	0.0343063	0.0521373	-0.00664506	0.0377474	0.0526432	0.0328962
6151_5	-0.0518608	-0.0507368	-0.0102765	-0.00193275	-0.0325435	-0.0476988	0.00817359	0.0185257	0.0209756	0.0268622	0.0187807	0.025746	-0.00090576	-0.00165275	-0.0107869	-0.00211955	0.0195738	0.0199762	0.0307197	-0.0135487	0.00808087	0.00533861	0.0145979	0.0107474	0.00614293	0.00305573	-0.00837783	0.00149767	0.0118611	0.00411504	0.00507735	0.00605954	0.00327259	0.00702185	-0.0177778	-0.0261669	-0.0185535	-0.00515249	0.00054016	0.0054603	0.00731338	0.029192	-0.00399936	0.0297648	0.0421514	-0.00740124	0.0306485	0.0438856	0.0298177
6151_1	-0.0258559	-0.0271588	0.0184091	0.0213528	-0.0203861	-0.0227298	0.0113886	0.0175638	0.0228038	0.024363	0.0210236	0.0331287	-0.00215188	0.00174415	-0.00680835	-1.84857e-05	0.019382	0.02276	0.0306866	-0.0110797	0.000940356	0.00233953	0.00838403	0.00674483	0.00131763	-0.000735448	-0.0182268	-0.00474119	0.00776404	0.00190639	0.00231333	0.00491772	0.00391428	0.0083952	-0.0140765	-0.0193431	-0.0115206	-0.00419207	-0.00346993	0.00935638	0.0110425	0.0309186	-0.0128443	0.0308582	0.0524962	-0.00996176	0.0401834	0.054588	0.0371433
6152_9	-0.0286098	-0.0257363	-0.0337179	-0.00492079	-0.0170872	0.00167784	0.0147272	-0.00657087	0.104386	0.0316268	0.056359	-0.0131354	-0.0213946	-0.00476727	0.000175621	0.00651794	-0.0559736	-0.0560843	-0.0469186	0.0810851	-0.0249221	-0.0212132	-0.0242132	-0.0250275	-0.00706059	-0.00305753	0.0343947	0.0288353	-0.0215843	-0.00262896	-0.00255377	-0.0128911	-0.012575	-0.0453954	0.0459436	-0.00397778	0.0235605	-0.012459	-0.070187	0.038319	-0.012486	0.0205121	-0.0100206	0.00288365	-0.0334058	0.0304674	-0.021629	-0.0316471	-0.0115171
6152_8	-0.0345063	-0.0360191	0.0440717	0.035067	-0.0332165	0.0016976	0.0511111	0.00550885	0.237767	0.0463316	0.15755	0.0303674	-0.00572584	0.00131361	-0.00185576	0.000791981	-0.00593711	-0.0036976	0.00732504	0.000613042	-0.0190449	-0.0114923	-0.0149033	-0.00661479	-0.0175392	-0.00442113	-0.0397353	-0.00783369	-0.000365746	-0.0075665	0.00102905	-0.00363463	-0.00358084	0.00510901	0.0103624	-0.0111187	-0.00364596	-0.017334	-0.0405258	0.0130637	0.0204496	0.0446172	-0.0187686	0.0294333	0.00539383	-0.00425342	0.0153438	0.0184024	0.0234027
6152_7	-0.0211097	-0.0213433	0.0315616	0.0222568	-0.00928641	-0.010111	0.0175044	0.0373387	0.0651165	0.0249146	0.039068	0.0349332	-0.00644006	-0.0036306	-0.0149523	-0.00185321	0.0207782	0.0210435	0.0396786	-0.0121783	-0.00802164	-0.00386622	-0.00237406	0.00760508	-0.0101463	-0.000700714	-0.0333902	-0.00971035	0.0119728	0.000718425	0.000970975	0.0071894	0.00750113	0.0141378	-0.0189373	-0.0243443	-0.0202682	0.00626267	0.00356894	0.00556401	0.0226227	0.0323128	-0.0152545	0.0476322	0.0542575	-0.00973661	0.0433981	0.0614221	0.0360751
6152_6	-0.0278964	-0.0291816	0.0381538	0.00540565	-0.0174907	-0.0147017	0.0391739	0.0298874	0.0994069	0.0311743	0.0775936	0.0670219	0.00691285	-0.00324841	-0.0201054	-0.00500691	0.0364445	0.0381208	0.0604347	-0.0542262	-0.00775417	-0.00353575	-0.0042042	0.0123756	-0.0238894	-0.00382563	-0.0716669	-0.0334576	0.0199611	-0.00314007	0.00144284	0.00733256	0.00521358	0.0354282	-0.0341159	-0.0356916	-0.0332199	-0.00383423	-0.0124244	0.0180134	0.0435255	0.0507846	-0.017771	0.0548391	0.0923848	-0.0590459	0.0702712	0.093084	0.0612563
6152_5	-0.0371645	-0.0380611	0.0436892	0.0416699	-0.0139618	-0.0145785	0.0172452	0.037011	0.103686	0.0485401	0.0544222	0.033928	0.00278188	-0.00540811	-0.0199458	-0.00438585	0.0270601	0.0263743	0.0472151	-0.0229017	-0.00444439	-0.00414381	-0.000523203	0.0111997	-0.01568	-0.00306637	-0.0490167	-0.0133762	0.0138443	-0.00155427	0.00108501	0.00890459	0.00488256	0.0224318	-0.0230146	-0.0261528	-0.0267382	0.000530298	0.00328633	0.00244799	0.0240948	0.036608	-0.0114645	0.0465213	0.0453346	-0.012971	0.0369607	0.0541037	0.0350845
6152_100	0.044679	0.0433489	-0.00927378	-0.0216688	0.0278644	0.00504425	-0.0387917	-0.00438864	-0.2209	-0.0622168	-0.128771	-0.0127004	0.0103091	0.0042031	0.00521496	-0.00352773	0.0338889	0.0332151	0.0159898	-0.0371433	0.0248008	0.020251	0.0240843	0.0176121	0.0196696	0.00461048	0.0161936	-0.00540875	0.0109779	0.00714781	0.000914748	0.00910879	0.0101163	0.0153632	-0.0284826	0.0141297	-0.00548628	0.0200078	0.0688161	-0.0312713	-0.00949417	-0.0427128	0.0170926	-0.0222287	0.0161971	-0.00576201	0.00448064	0.00789817	-0.00897981
6153_4	0.599791	0.597116	0.383403	0.0326643	0.597809	0.133997	-0.0837838	-0.0519683	0.0134829	-0.0820762	0.0023109	0.0100497	-0.0153894	0.228116	0.102022	0.101402	-0.000831403	0.0536743	0.00232072	-0.020908	-0.0210686	0.0116083	-0.00583382	-0.0159294	0.0706981	0.0124499	0.00577876	-0.0278661	0.0149989	0.011757	0.0135074	0.025756	0.0560069	0.00504057	0.125397	0.170313	0.199982	-0.0245267	0.0997549	0.0284141	0.106507	-0.107158	-0.150154	0.0372194	0.0614672	-0.109632	0.0268527	0.0295694	0.0618166
6153_2	0.396552	0.395704	0.430393	0.134206	0.398395	0.0811767	-0.0398062	-0.0188714	0.191248	-0.0324318	0.174835	0.0313034	0.0161614	0.179005	0.0565255	0.0795426	0.0431975	0.085197	0.0787953	-0.0732022	-0.0256091	-0.00621902	-0.0102375	-0.00127704	0.0210478	0.000158493	-0.0918882	-0.0618036	0.0255667	-0.00590029	0.0107903	0.0289692	0.0379964	0.0726353	0.0602313	0.0733299	0.0908465	-0.0247391	0.0977764	0.00697145	0.123996	-0.0408328	-0.152913	0.076121	0.0269989	-0.0770929	0.00926583	0.0288769	0.0574074
6153_100	-0.204499	-0.205172	-0.294913	-0.106244	-0.204726	-0.0597924	0.0110913	0.00747471	-0.22794	-0.0299285	-0.277212	-0.0372433	-0.0235687	-0.115501	-0.030025	-0.0517834	-0.0387259	-0.0658924	-0.0780991	0.0721359	0.0211467	0.00902003	0.00967368	-0.00553358	5.88261e-06	0.00247128	0.0941266	0.0567649	-0.0230591	0.0120606	-0.00803693	-0.0200667	-0.0225751	-0.0779228	-0.0263088	-0.0277183	-0.038251	0.0162471	-0.0532435	-0.00447686	-0.100864	0.00436285	0.102662	-0.0639583	-0.0241226	0.0594751	-0.0127406	-0.0328823	-0.0486642
6153_1	0.471103	0.469902	0.439519	0.0981392	0.475053	0.0896395	-0.0503556	-0.0277055	0.151899	-0.0528157	0.121855	0.0373187	0.00829095	0.206243	0.0659196	0.0913102	0.0378207	0.0871788	0.074588	-0.07474	-0.0225309	-0.00277453	-0.00646605	-0.00603522	0.0364058	0.00338302	-0.0703661	-0.0611263	0.0275344	-0.000712033	0.0122378	0.0282139	0.0459008	0.0643047	0.0778056	0.0968235	0.122134	-0.0222858	0.104485	0.0155785	0.125768	-0.0579162	-0.159161	0.0715094	0.0529035	-0.1006	0.0202711	0.0405882	0.0683547
6154_6	-0.0766239	-0.0787655	-0.00408847	0.0122259	-0.061466	-0.0200669	0.0223991	0.0273211	0.0437244	0.0302545	0.0717488	0.0472968	0.013761	-0.0165674	-0.0271851	-0.00988004	0.0300195	0.0288337	0.0508647	-0.0333926	-0.00597789	-0.00703739	-0.010513	0.0153157	-0.0303927	-0.00250075	-0.0552855	-0.00351784	0.0160457	-0.00279867	0.00102468	0.0104143	0.00629755	0.0341153	-0.0469684	-0.0276939	-0.0419737	-0.00722192	-0.0108694	0.0194474	0.0269007	0.062473	0.00241904	0.0485771	0.0422055	-0.0114713	0.0924928	0.0551541	0.0585048
6154_5	-0.0581238	-0.0595999	0.0853752	0.0600127	-0.0441736	-0.0156081	0.0384147	0.0333509	0.149125	0.07041	0.18119	0.0454027	0.0186868	-0.0114543	-0.035962	-0.00401642	0.047444	0.0456727	0.07619	-0.0578954	-0.0117026	-0.0111123	-0.014785	0.0168706	-0.0453262	-0.0110439	-0.0934596	-0.0217136	0.0228217	-0.010811	0.00177777	0.0128735	0.00758109	0.0589701	-0.0304202	-0.0205152	-0.0382148	-0.0111203	-0.0137379	0.0218005	0.0521892	0.0749524	-0.0261435	0.0615646	0.0287611	-0.0368116	0.0693031	0.0466905	0.0560498
6154_3	-0.122141	-0.123276	0.0194512	0.0593127	-0.103578	-0.0235862	0.0585368	0.0128069	0.0932287	0.0590477	0.256929	0.0705448	0.0132945	-0.0321236	-0.00460935	-0.0237964	0.0403613	0.03806	0.0372351	-0.0546475	-0.0154544	-0.00660317	-0.0224015	0.00496998	-0.0564196	-0.0116284	-0.102888	-0.0179391	0.00546673	-0.0368976	-0.000955939	-0.0129122	-0.00758914	0.0626625	-0.040522	-0.0202362	-0.0484997	-0.0412783	-0.0847806	0.0187706	0.0526349	0.117663	-0.00889536	0.062612	0.0372711	-0.0151123	0.0607577	0.0612559	0.0724573
6154_2	-0.0399196	-0.0416914	-0.00339995	0.0439339	-0.0346559	0.0045137	0.0196907	-0.0110576	0.0018932	0.00990239	0.144337	0.0248182	-0.0196514	-0.00103032	0.0161505	-0.00230083	-0.00865669	-0.00316649	-0.0281514	0.0212524	-0.00741466	0.00405064	-0.00813621	-4.50491e-05	-0.00328997	0.0101644	-0.0149995	0.0206187	-0.0107691	-0.00518825	0.00366876	-0.0116351	0.00523056	0.00496955	0.0147458	0.0239288	0.032363	-0.0305908	-0.0552495	0.0258883	0.0029973	0.0580319	-0.00806222	0.0131346	0.035875	-0.00765048	0.0576021	0.0354276	0.0446645
6154_100	0.0983238	0.0984914	-0.110096	-0.103737	0.0751423	0.0180772	-0.0439429	-0.0185161	-0.241017	-0.109321	-0.473399	-0.0637702	-0.032661	0.0266378	0.0248012	0.0160768	-0.0581978	-0.0580396	-0.078493	0.0877314	0.0148646	0.0102687	0.01864	-0.0130598	0.0624968	0.0176057	0.142074	0.0439727	-0.0241268	0.0376879	-0.00531907	0.00124541	0.00202069	-0.104588	0.0267239	0.017923	0.0418978	0.0302386	0.0671019	-0.0119724	-0.0951043	-0.137108	0.0318742	-0.080095	-0.0400603	0.0648033	-0.0449472	-0.06575	-0.0749675
6154_1	0.0341093	0.033805	0.170804	0.0807706	0.0453152	0.00325492	-0.0124682	0.0143903	0.206939	0.0530424	0.32582	0.0428435	0.0300106	0.00333717	-0.0445832	0.0024832	0.0513474	0.053096	0.0992856	-0.0745713	-0.000494397	-0.0119639	-0.00442641	0.0115367	-0.0323014	-0.0203466	-0.107982	-0.0405407	0.0400311	-0.00897138	0.00631534	0.0248117	0.0106504	0.0765459	-0.0169654	-0.0174192	-0.0248274	0.0122559	0.0374128	0.00521671	0.099953	0.0417156	-0.0464271	0.0742089	0.0326472	-0.0789389	0.047775	0.0476662	0.0532746
6155_7	-0.0506326	-0.0522671	-0.0583724	-0.0202134	-0.0436887	-0.0059445	0.00247711	0.0094452	-0.000948587	0.0185081	0.0931244	0.00756221	0.0153175	-0.0114792	-0.0110258	-0.000717758	-0.00908396	-0.0130834	-0.00264452	0.03691	0.0134731	-0.00274288	0.0263948	0.00280595	0.0515143	0.013922	0.0316036	0.0196518	0.00711633	-0.00886522	0.00164565	-0.0016394	-0.0103329	-0.0215601	0.0164389	-0.000729937	-0.00253052	-0.00553781	-0.0273147	0.0116784	-0.00351233	0.0157152	0.0238147	-0.00344656	-0.00995986	0.00513855	0.00586604	-0.00729337	0.013468
6155_5	-0.0235251	-0.0271934	-0.0146868	-0.00563895	-0.0233688	-0.00585756	0.00997391	0.0198124	-0.00625595	-0.00278014	0.0381741	0.0278612	0.0117705	-0.00692807	-0.0236792	-0.00165277	0.0128875	0.00992581	0.0205225	0.00207722	0.0101704	-0.00034935	0.0159916	0.016988	0.0185362	0.00585811	0.00480974	0.023969	0.0152063	0.00792754	0.00331698	0.0146742	0.00826903	-0.00453305	-0.018672	-0.010089	-0.0110112	-0.00221258	0.0211636	0.0189983	0.0118083	0.0150197	0.00344697	0.0237672	0.0275564	-0.00691206	0.0787133	0.0269084	0.0392409
6155_4	-0.0590533	-0.0622813	-0.0382797	-0.0207217	-0.0492087	-0.0242553	0.0139051	0.0349832	0.0128637	0.0127861	0.0606982	0.0291582	0.0181078	-0.0141895	-0.0347848	-0.00604728	0.0165578	0.010451	0.0346942	0.010264	0.0122485	-0.00182179	0.0154042	0.0175017	0.00957215	0.000185083	-0.00275635	0.0223369	0.014605	0.00865794	0.00222461	0.0140195	0.00380805	-0.00588384	-0.022537	-0.0301232	-0.0300186	4.41312e-05	0.0141082	0.0127877	0.0121491	0.0232279	0.0146499	0.0271741	0.0158692	0.00450713	0.063809	0.0177199	0.0273903
6155_3	-0.010029	-0.012971	-0.0141033	-0.0125138	-0.000163904	-0.00168632	8.14887e-05	0.0174816	-0.00105154	0.00246471	0.0591848	0.024681	0.0169529	0.00013882	-0.0153689	0.000318188	0.00321479	0.00193184	0.0106782	0.0108351	0.00976303	-0.0041676	0.0179784	0.00879399	0.0322947	0.00654657	0.0110559	0.0168225	0.00925583	-0.00114756	0.00535775	0.00611606	0.002977	-0.0153566	0.00107054	-0.00268412	-0.00298518	-0.00038307	0.00276473	0.0157232	0.013265	0.00890065	0.00469937	0.0182872	0.0170385	-0.00734785	0.0425344	0.0154686	0.0318807
6155_2	-0.0406239	-0.0439027	-0.0228612	-0.0102727	-0.0359321	-0.0123223	0.0150515	0.0153782	0.010029	0.00379095	0.058742	0.0414895	0.011748	-0.0114612	-0.0240612	-0.00630131	0.0112916	0.00939656	0.0199577	0.00255158	0.0120388	0.00173017	0.0150734	0.0163275	0.0131038	0.00553141	-0.00503206	0.0170706	0.0144837	0.00254826	0.00149162	0.012216	0.00628374	-0.00617589	-0.0198345	-0.019973	-0.0179256	-0.0021636	0.000770075	0.021845	0.0152182	0.0236644	0.00803408	0.0255656	0.0377391	-0.012423	0.0777303	0.0360782	0.0420837
6155_100	0.0864204	0.0877724	0.0758021	0.0355807	0.0669006	0.0204148	-0.00809817	-0.0216113	-0.0311565	-0.03733	-0.150168	-0.0159186	-0.0294112	0.0232906	0.0246504	0.0053893	-0.0023114	0.00620092	-0.0162193	-0.027763	-0.0152993	0.00554817	-0.0310075	-0.007094	-0.0492719	-0.0107729	-0.0202495	-0.0123583	-0.012708	0.0116523	-0.00240475	-0.000738645	0.012522	0.0156166	-0.00734334	0.0195478	0.022774	0.00521325	0.0356281	-0.00634928	-0.00560285	-0.0285359	-0.0326797	-0.00823928	0.0117597	-0.00231989	0.00407429	0.00558516	-0.0121218
6155_1	-0.00365545	-0.00851673	0.00808238	0.00212818	-0.0057862	-0.00175151	0.0106045	0.0195918	-0.0100295	-0.0148507	0.0280365	0.0372727	0.0115277	-0.000897776	-0.0223339	0.000946571	0.0185864	0.0186309	0.0285221	-0.00537121	0.0110248	0.00139712	0.0135569	0.0168373	0.0155	0.00427885	-0.00824764	0.0222051	0.0158559	0.0104234	0.00304647	0.0172127	0.0125178	9.87306e-05	-0.0270256	-0.00694548	-0.0129416	0.00205299	0.0304747	0.0197077	0.019262	0.0104639	-0.00189586	0.0320293	0.0376388	-0.00605262	0.0950806	0.0386684	0.0518738
6157_3	0.0421437	0.0404713	0.00750038	-0.00569586	0.040731	0.00365547	-0.0272203	-0.00615926	-0.00199618	-0.000530985	-0.00452832	-0.0207389	0.00560331	0.000398489	-0.0138269	0.00110271	-0.0228428	-0.0209835	-0.00725531	0.0257135	-0.0025263	-0.00795929	0.00430302	-0.00714595	0.0221525	-0.00442875	0.0341022	0.0122532	-0.00568484	0.00463097	-0.00470855	-0.000121311	-0.00337959	-0.0160242	0.0302016	0.00856591	0.0357674	0.0104374	-0.00527697	0.0148793	0.00218509	-0.00158851	-0.00821298	-0.00886911	-0.0333213	-0.190238	-0.0276289	-0.0420659	-0.0381186
6157_2	-0.055653	-0.0533503	-0.100078	-0.0550409	-0.0580451	0.00548921	0.0318727	-0.0160392	-0.0467042	-0.0370342	-0.048561	-0.0110418	0.00407353	-0.00322895	0.0167394	-0.000726498	-0.00465718	-0.0167954	-0.0244712	0.0612512	0.00518014	-0.00679321	-0.00178954	-0.00871729	0.00237671	0.000294056	0.0167207	0.0273308	-0.0106688	-0.00916738	-0.00110683	-0.00645876	-0.00672806	-0.0442125	-0.0464484	-0.0157416	-0.0649785	-0.00326271	-0.0230954	-0.0185351	-0.0330144	-0.0254404	0.043071	-0.00231992	0.111239	0.652054	0.0597847	0.0904232	0.0503629
6157_100	-0.0447327	-0.0427446	-0.089265	-0.0365796	-0.0534863	0.00730322	0.0240017	-0.0195097	-0.0714825	-0.0334337	-0.0756407	-0.0161387	-0.0164399	-0.000639468	0.0228656	0.00307124	-0.00858285	-0.014145	-0.0362815	0.0529403	0.00468577	0.00532061	0.00269666	-0.00237847	0.00489396	0.00885134	0.032449	0.0304345	-0.0124146	-0.00249199	0.00278152	-0.00464448	0.00153249	-0.0390732	-0.0224319	0.00105046	-0.0312524	-0.0144107	-0.00107456	-0.0166613	-0.0485754	-0.0283635	0.0361803	-0.0208578	0.0752848	0.451885	0.0431113	0.0560518	0.0295122
6158_1	-0.0206479	-0.0187021	0.00367184	0.02592	-0.0100903	0.0123452	-0.023823	0.0119626	0.0209372	0.0101001	0.0253097	-0.0402332	0.00836853	-0.0117885	-0.0218989	0.0043452	-0.0136841	-0.0184129	-0.00518878	0.0204049	-0.00828906	-0.0142515	-0.00462242	-0.00987923	0.0143631	0.0019125	0.00503169	0.0117309	-0.00226629	-0.000298936	-0.00218948	0.000615133	-0.0103495	-0.0180014	0.0137932	0.00563185	0.0011747	0.00570711	0.00269573	-0.0313439	-0.00452045	0.0100206	0.0179227	0.0140323	-0.385532	0.0409753	-0.243585	-0.286028	-0.138508
6159_7	-0.0324994	-0.0338973	0.145313	0.135787	-0.00860007	0.00753396	0.0154822	0.00855638	0.125656	0.0820785	0.133334	0.0523664	0.0160065	0.0066384	-0.00541122	-0.00234824	0.0630376	0.0723274	0.065348	-0.0751937	-0.00209742	0.0119973	0.0172889	0.0249165	-0.00772084	0.00331399	-0.133808	-0.0355863	0.0192522	-0.0134207	0.00808528	0.0116198	0.00810856	0.0697766	-0.01615	-0.00250264	-0.0172609	-0.0393257	-0.0402266	0.00594573	0.0605585	0.0924777	-0.054202	0.0678964	0.0223224	-0.0400108	0.0303907	0.0444904	0.0639219
6159_6	-0.0831389	-0.0846684	0.0661999	0.0839179	-0.0608462	-0.0115281	0.0265712	0.0262204	0.126297	0.083446	0.138762	0.0420065	0.017287	-0.0199388	-0.0311698	-0.0120684	0.0495952	0.0511797	0.0713032	-0.0661086	-0.00977953	-0.000268863	-0.0014192	0.0222925	-0.0445875	-0.0108865	-0.122923	-0.043103	0.0192243	-0.013858	0.00143704	0.0108342	-0.000316729	0.0584381	-0.0279608	-0.0290092	-0.0413117	-0.0224168	-0.0523888	0.00788495	0.0539119	0.105704	-0.0216946	0.0615847	0.040466	-0.0447757	0.0364212	0.0495425	0.0487589
6159_5	-0.0464328	-0.046171	0.0104586	0.0153253	-0.0405598	-0.00798802	0.0366496	0.0182258	0.0948808	0.0533492	0.0886106	0.056234	0.000703013	-0.00749231	0.00440411	-0.009304	0.0123773	0.0170069	0.0190379	-0.0116751	-0.0188439	-0.0120159	-0.0166701	-0.00568235	-0.0332887	-0.0113491	-0.0521796	-0.012263	0.00175217	-0.0208639	-0.00411696	-0.00531276	-0.00288267	0.0213825	-0.00148651	-0.0184082	-0.0253802	-0.0269296	-0.0872791	0.0350197	0.0347251	0.0897351	-0.0110988	0.056149	0.0524734	-0.0123565	0.0458176	0.0602479	0.0594395
6159_4	-0.00970399	-0.00975112	0.0925801	0.0775271	0.0106187	0.0041531	0.0211228	0.00834947	0.125003	0.0578202	0.129368	0.0566525	0.0098022	0.0128773	-0.00281257	0.000358237	0.0560944	0.07494	0.0589845	-0.0571385	-0.0170244	0.00212679	0.00193447	0.0196046	-0.0320662	-0.00535967	-0.106328	-0.037567	0.0157381	-0.0251156	0.00180734	0.0111977	0.00870364	0.0621321	-0.00929749	0.00269958	-0.0129427	-0.043336	-0.0801834	0.0253181	0.0530432	0.109121	-0.0400807	0.068807	0.056313	-0.0436918	0.0473089	0.0648888	0.0768651
6159_3	-0.058487	-0.0615111	0.0331652	0.0333049	-0.0424833	-0.00157445	0.0266488	0.00595352	0.112449	0.0645864	0.124665	0.0504025	0.0134118	-0.000840264	-0.00444802	-0.0025575	0.0324024	0.0480201	0.0383094	-0.0559729	-0.0149906	-0.000516185	0.00194356	0.0118009	-0.0306954	-0.00770292	-0.0730722	-0.028063	0.00487156	-0.0243408	0.000755524	0.000395678	0.00361677	0.051805	-0.010747	0.00514799	-0.0167721	-0.0434378	-0.0850623	0.0254905	0.0437345	0.110905	-0.0294532	0.0615851	0.0457234	-0.0357428	0.0426029	0.0559135	0.0677566
6159_2	-0.0454262	-0.045211	-0.0035121	0.0095233	-0.0381113	-0.00970838	0.0239267	0.0202074	0.0430602	0.0230228	0.0484145	0.0307759	-0.00455068	-0.00913858	-0.00746078	-0.00631822	0.0143326	0.0152634	0.0242984	-0.00547002	-0.00936954	-0.00326631	-0.00326921	0.00619559	-0.0161321	-0.00445514	-0.0208576	0.00083804	0.00547514	-0.00581855	-0.000868183	0.00194889	-0.000403737	0.0104904	-0.0118256	-0.0249762	-0.0242357	-0.0030232	-0.0325141	0.0154502	0.0208393	0.0493583	-0.0112947	0.0411403	0.0472711	-0.00254524	0.0391265	0.0528666	0.0373656
6159_100	0.0583599	0.0593469	-0.0900927	-0.0964114	0.0362913	-0.000724729	-0.0414633	-0.00390339	-0.163593	-0.0891719	-0.184915	-0.0657975	-0.0150617	0.000712629	-0.00182062	0.00750954	-0.0542075	-0.069336	-0.0489994	0.0685627	0.0253041	0.00541949	0.00467633	-0.0121054	0.040944	0.0158132	0.134918	0.0400206	-0.00810822	0.0408745	-0.00184375	0.000921634	-0.00382596	-0.0704278	0.0122737	-0.0067389	0.0212862	0.0531974	0.118712	-0.0226967	-0.0701743	-0.140894	0.0431195	-0.0822675	-0.0433988	0.0359881	-0.0469199	-0.0651989	-0.0874481
6159_1	-0.0704683	-0.0682769	-0.0276855	0.0205081	-0.0624253	-0.0103996	0.0466183	-0.00633355	0.0575364	0.0274259	0.098224	0.0405925	-0.0146195	-0.012871	0.0212863	-0.0105447	-0.0155643	-0.0141895	-0.0260046	0.0126949	-0.0317174	-0.0175936	-0.0345185	-0.0208874	-0.0432304	-0.0167627	-0.0348547	0.00302103	-0.018069	-0.0308842	-0.00659936	-0.021359	-0.00786499	0.00137761	0.0124139	0.00143968	-0.0159196	-0.0401135	-0.120247	0.0268438	0.0229053	0.0929339	-0.00640551	0.0489717	0.0218337	0.0277513	0.0294491	0.0376903	0.0542659
6162_4	0.0989712	0.0967861	-0.0339731	-0.0477709	0.0936573	0.023043	-0.0688233	-0.00766003	-0.0647474	-0.0351817	-0.0717857	0.0173084	-0.0122424	0.0206137	-0.0131588	-0.0191447	-0.0206045	-0.0132958	-0.0184942	0.0417932	0.0394721	4.37739e-05	0.11942	0.0253722	0.1724	0.050911	0.0827511	0.0709963	-0.00659367	0.0483564	0.0188779	0.0153143	0.0126578	-0.100065	0.0322209	-0.0552027	0.0325752	0.011187	0.0300243	0.00465642	-0.00823349	-0.036128	0.0132804	0.00224226	0.00270248	-0.00796355	0.0319154	-0.0139667	-0.00288811
6162_3	-0.123828	-0.121527	0.00521331	0.00659822	-0.079799	-0.0410544	0.034588	0.0230815	0.0634887	0.0166122	0.0638745	0.183142	0.0461529	-0.0409038	-0.0734526	-0.0465527	0.0387049	0.0263801	0.122538	-0.0308821	0.0919601	0.00226355	0.0171507	0.000347363	-0.0406396	-0.0238806	-0.0231067	-0.011601	0.014568	0.0174146	-0.00195512	-0.00761062	-0.0153683	0.0264696	-0.0278066	-0.329613	-0.166136	0.00052678	0.0190236	-0.00272317	0.0484834	0.0343947	0.0143001	0.0731589	0.0196285	-0.0020715	0.0162379	0.0381099	0.067458
6162_2	-0.00994204	-0.0057928	-0.0880942	-0.0699666	-0.000914199	-0.0115494	-0.0153793	0.00263203	-0.0238679	0.000186964	-0.0342408	0.0274478	-0.00599886	-0.0428654	-0.0639644	-0.0303328	0.0294029	0.019921	0.041269	0.0565499	0.198337	0.116164	0.0988132	0.0259272	0.0663109	-0.00440973	0.150853	0.0948574	0.093314	0.0280542	0.00130859	0.0202676	-0.0150906	-0.0573819	0.00650896	-0.159932	-0.0567555	0.0199621	0.0537754	-0.0183926	-0.0193608	-0.0128096	0.0344725	-0.0186151	-0.0378655	0.017846	-0.0375729	-0.0454796	-0.0127951
6162_1	0.0678136	0.0699254	0.0283617	0.0467236	0.0508697	0.0281834	-0.0297969	-0.00147152	-0.0177483	0.0287671	-0.00825086	-0.268785	-0.042428	0.0248512	0.0138059	0.0692151	-0.0576648	-0.044108	-0.0757821	0.045867	-0.149201	-0.0723717	-0.0804342	-0.0171641	-0.0279991	0.00309278	-0.0195374	0.0345546	-0.0780276	-0.0169031	0.00100565	-0.00317706	-0.000887348	0.0053499	0.0768069	0.418125	0.184114	0.0158798	-0.0235384	0.0225898	-0.0289531	-0.019798	-0.0359574	-0.05905	-0.0755798	0.00411056	-0.071319	-0.0914977	-0.08562
6164_5	0.191149	0.189906	0.019956	-0.0383207	0.17279	0.0259095	-0.0703873	-0.0100409	-0.0445111	-0.02269	-0.0689174	-0.150467	-0.0286574	0.0447005	-0.0126473	0.0528432	0.0130347	0.041203	-0.0100245	0.0425292	0.0592495	0.0659508	0.12938	0.0719043	0.121621	0.0108102	0.123227	0.112203	0.0143961	0.0622972	0.00894218	0.120852	0.0859526	-0.0594501	0.0392306	0.0947896	0.112455	0.016045	0.0977941	-0.0209864	-0.0190036	-0.0580683	-0.0293977	-0.0378452	-0.0240607	-0.0111726	-0.0344225	-0.052227	-0.0328524
6164_4	0.0119569	0.0171953	-0.0621653	-0.0309497	0.0225512	-0.0115237	-0.0168439	0.00754627	-0.017278	0.0135904	-0.0259097	-0.118143	-0.034649	-0.0224466	-0.0450346	0.0191999	-0.0329043	-0.0347816	-0.0230927	0.085381	0.0396421	0.0250481	0.0726522	0.0144144	-0.00118003	-0.0450136	0.0766134	0.113893	-0.00406992	0.00863	-0.00554274	-0.177299	-0.200508	-0.0683481	0.0576669	0.0354752	0.0462352	0.0212359	0.0142906	0.00353803	-0.0328167	-0.0206553	0.0102152	-0.041159	-0.0400876	0.0101557	-0.041012	-0.0614405	-0.0449039
6164_3	0.146961	0.146745	-0.0589594	-0.0656755	0.121555	0.0796131	-0.135014	-0.0215991	-0.113048	-0.0537555	-0.110744	-0.0439712	-0.048757	0.0674881	0.0295902	0.038685	-0.0773162	-0.0653009	-0.0783258	0.0779323	0.0452817	0.000971741	0.0836473	0.0134648	0.263125	0.197069	0.140031	0.0845378	-0.0219633	0.0477199	0.0145282	0.00644896	0.021404	-0.10466	0.0449822	0.0662117	0.125311	0.00314374	0.0126172	0.0237628	-0.0452906	-0.0595859	0.0217094	-0.0331717	-0.019476	0.0202109	0.00501282	-0.0399472	-0.0223239
6164_2	0.0513374	0.0535889	-0.143938	-0.0864003	0.0347452	0.0499502	-0.138395	-0.0213595	-0.105004	-0.020101	-0.100449	-0.103082	-0.0366478	0.000919905	-0.0170085	0.0203905	-0.0924291	-0.0967641	-0.074589	0.108723	0.0706748	-0.00118705	0.141316	-0.00496473	0.399546	0.112405	0.160945	0.0914567	-0.0290511	0.061005	-0.0109869	-0.0131046	0.00439417	-0.118025	0.0688084	0.0553342	0.0969613	0.02626	0.0103703	-0.00683444	-0.0686341	-0.051444	0.0489402	-0.0585235	-0.0975044	0.0183249	-0.084914	-0.1112	-0.0760506
6164_100	-0.0846017	-0.0854433	0.0969094	0.0794467	-0.0616367	-0.0232568	0.0843922	0.0147756	0.0648012	0.0126868	0.0817319	0.139453	0.00464962	0.00128623	0.00974534	-0.0203729	0.0399282	0.036522	0.0516669	-0.0654698	-0.122237	-0.0508828	-0.134458	0.0015797	-0.186928	-0.0118414	-0.161625	-0.088983	0.0282983	0.073344	-0.00150789	0.0519263	0.0587236	0.0760585	-0.0561164	-0.0670056	-0.0694627	-0.032	-0.0610231	0.047946	0.060542	0.0652103	-0.0205905	0.0754971	0.106645	-0.0181568	0.136656	0.120372	0.0906142
6164_1	-0.0024756	0.000407342	-0.120513	-0.078096	0.00308369	0.00198949	-0.0443221	0.00247575	-0.0485145	-0.00263982	-0.0553227	-0.104587	-0.0020968	-0.0433523	-0.0606987	0.00393637	-0.0336134	-0.0461925	-0.0193784	0.0739723	0.203115	0.0877845	0.0779776	-0.00445815	0.0702769	-0.0264093	0.17518	0.0937118	-0.0630776	-0.163486	-0.0051688	-0.000777475	-0.0215295	-0.0853015	0.0177727	-0.0099893	0.01681	0.0421918	0.0582336	-0.0522706	-0.0498616	-0.0287528	0.0410062	-0.048384	-0.0986511	0.0308164	-0.102246	-0.111037	-0.0785041
6177_3	-0.704012	-0.701357	-0.445013	-0.0398606	-0.696019	-0.133984	0.1016	0.0603614	0.014035	0.132047	0.0824127	0.00690266	0.0217027	-0.263559	-0.124159	-0.118798	0.00796697	-0.0560793	0.007089	0.0168013	0.0219918	-0.0133015	0.00346749	0.0254315	-0.0889654	-0.0176219	-0.023358	0.0363249	-0.00962072	-0.012913	-0.0127633	-0.0236485	-0.0578718	0.00085775	-0.147903	-0.189482	-0.226882	0.0291491	-0.116664	-0.0215227	-0.103263	0.133298	0.174155	-0.0283915	-0.0442068	0.106956	0.0178316	-0.0062219	-0.0454207
6177_2	-0.402663	-0.400147	-0.117958	0.0543368	-0.388111	-0.0771509	0.0755143	0.054211	0.247256	0.126458	0.348468	0.0186604	0.0403191	-0.189006	-0.115409	-0.0780859	0.0423451	-0.00110737	0.0749128	-0.0470866	0.0120934	-0.0156257	-0.0137914	0.0208388	-0.0979229	-0.0349628	-0.106612	-0.00981637	0.0262322	-0.0180681	-0.00400429	0.00518437	-0.0340614	0.0685214	-0.089633	-0.112345	-0.158876	0.0384546	-0.0399225	-0.0271103	0.0205037	0.113371	0.0609929	0.0299032	-0.044673	-0.00202339	0.00453985	-0.00170933	-0.0122042
6177_100	0.29417	0.292159	0.0270166	-0.0634043	0.278257	0.0562482	-0.0636325	-0.0491877	-0.31085	-0.120364	-0.41165	-0.0218146	-0.0461844	0.160375	0.112883	0.0638138	-0.0520064	-0.0146239	-0.0943949	0.0641977	-0.00817056	0.0160009	0.0154785	-0.0185523	0.0931276	0.0392021	0.120125	0.0231192	-0.0360454	0.0163857	0.000764641	-0.0147285	0.0245241	-0.0861821	0.0636404	0.085278	0.128074	-0.040754	0.0128227	0.0267248	-0.055012	-0.101073	-0.0271989	-0.0479891	0.0327748	0.0392153	-0.00330413	-0.00469762	-0.000595408
6177_1	-0.424694	-0.422685	-0.15487	0.0274819	-0.413912	-0.0803396	0.0594031	0.0509049	0.237599	0.136509	0.333399	0.0197562	0.0404399	-0.200192	-0.126659	-0.0830601	0.0407412	-0.00767401	0.0766897	-0.0456881	0.0111774	-0.0177006	-0.0109644	0.0199892	-0.0959868	-0.0335162	-0.0964987	-0.00905388	0.0251966	-0.0156918	-0.00419534	0.00439338	-0.0366168	0.0683875	-0.0880394	-0.120392	-0.158575	0.0411204	-0.0433258	-0.0231882	0.0117835	0.117162	0.0738768	0.0280207	-0.0301468	-0.0103951	0.0106281	0.00444194	-0.0128795
6179_6	-0.0128648	-0.015069	-0.0110188	-0.00291664	-0.00953375	-0.00657817	0.00845025	0.0329579	-0.0129269	-0.00248013	0.025404	0.0171493	0.00204334	-0.00671644	-0.0287594	0.00156441	0.00289089	0.000109027	0.0163916	0.0195136	0.00804424	-0.00268082	0.00871072	0.0118869	0.0113649	-0.00195391	0.0140282	0.033127	0.0117724	0.0111022	0.000938681	0.0142181	0.00507748	-0.0165905	-0.00795968	-0.00484462	0.000546085	0.00219533	0.0235184	0.0275707	0.00817138	0.0102685	0.00275261	0.0176611	0.0245864	-0.00786184	0.083178	0.0227148	0.0331054
6179_4	-0.020321	-0.0224851	-0.0284472	-0.0116644	-0.0193375	-0.00564904	0.00505773	0.0136031	-0.00992082	-0.00242375	0.0354377	0.0273501	0.00624352	-0.00772239	-0.02127	-0.000945856	-0.00183214	-0.00288175	0.00820405	0.0235483	0.0108242	-0.00116296	0.0177746	0.0112684	0.0245683	0.00552783	0.0189318	0.0304042	0.0112255	0.00521361	0.0011726	0.0108192	0.0046135	-0.0198509	-0.00425827	-0.00899824	-0.00146968	-0.00132672	0.00249386	0.0255548	0.0086926	0.0140086	0.00881494	0.0141225	0.0193056	-0.00636717	0.0650203	0.0162415	0.0295648
6179_3	-0.135809	-0.137276	-0.100662	-0.048916	-0.119515	-0.0540623	0.0139792	0.0422208	0.0346766	0.0404377	0.0985737	0.0181937	0.0194116	-0.0368341	-0.047949	-0.0138653	0.0150691	0.00331976	0.036119	0.0219345	0.0139922	-0.00513033	0.0168778	0.017497	0.00246584	-0.00446233	0.000325033	0.0226031	0.0137229	0.0049179	0.000378382	0.00884111	-0.00529385	-0.0109191	-0.027195	-0.0475917	-0.0514885	-0.00227094	-0.00670841	0.00826845	-0.00301149	0.0424315	0.0340172	0.0209393	-0.0040216	0.0112554	0.0381258	0.00298208	0.0125049
6179_2	-0.0731862	-0.0747927	-0.0342061	0.0107329	-0.046938	-0.00688662	-0.0280911	0.0169044	0.0341861	0.0622163	0.123255	-0.0625404	0.0189388	-0.0314397	-0.0549178	-0.00170044	0.0254942	0.0174964	0.0369771	0.0126871	0.024142	0.0100874	0.0422482	0.034834	0.0532594	0.0212826	0.0164468	0.0283391	0.0144061	0.0278537	0.011606	0.0215983	-0.0020691	0.00613149	-0.000984483	-0.00166537	0.00294021	0.002866	0.0217737	-0.00734264	-0.00190287	0.0407188	0.00925504	0.00629533	-0.0527748	-0.0127865	-0.0239247	-0.0478728	-0.0269035
6179_100	0.0989665	0.100848	0.0703282	0.0321699	0.0769843	0.0217351	0.024638	-0.026635	-0.0648373	-0.0693438	-0.191902	0.0429155	-0.0469914	0.0483522	0.0614161	0.00992769	-0.0424247	-0.0306542	-0.0624399	0.0157992	-0.0368614	-0.0154729	-0.0609548	-0.0398281	-0.0650948	-0.011226	-0.0196815	-0.0164123	-0.0280029	-0.0166667	-0.00881947	-0.0223304	0.00613977	-0.0205016	0.0264896	0.0295556	0.0407961	-0.0130741	-0.0193967	0.0255645	-0.0138425	-0.0415183	-0.0259472	-0.0143336	0.0658599	0.0136206	0.0517354	0.0553296	0.0296248
6179_1	-0.0408561	-0.0433165	-0.0337414	-0.0238799	-0.0299205	-0.00885161	-0.0258611	0.01464	0.0391903	0.0419533	0.144405	-0.0406426	0.0427423	-0.0287887	-0.0473015	-0.00390004	0.0433369	0.0365097	0.0610606	-0.0305113	0.0347077	0.0192456	0.0563783	0.0387333	0.0591796	0.00855982	0.0225838	0.0167545	0.0290497	0.0180958	0.00806836	0.0244441	0.00177083	0.0305769	-0.0303711	-0.0183112	-0.0314661	0.0165532	0.0419805	-0.0251577	0.0181303	0.0215783	0.0103056	0.0118526	-0.0467818	-0.0252514	-0.0305422	-0.0412584	-0.0205785
20001_1062	0.000480722	0.00108809	-0.0013952	-0.0018277	0.00263072	-0.00310078	-0.0008894	0.16804	0.00584782	0.0119461	0.0172159	0.0124492	-0.00683942	-0.00189841	-0.00860562	-0.000238282	0.00883925	0.00847995	0.0168418	0.00346124	-0.00267065	-0.00291171	0.00224755	0.00269382	0.00186235	-0.00209232	0.00132784	0.00562693	0.0035515	0.000733382	0.000819765	0.00511002	0.00356778	-0.00367714	-0.00614418	-0.00900291	-0.00465569	0.00901214	0.00689307	0.00510329	0.00583257	0.00971882	-0.0064304	0.0207282	0.0376605	-0.00587839	0.0267364	0.0332152	0.0165323
20001_1061	-0.00929842	-0.00889642	-0.0150271	-0.00829511	-0.000343276	-0.00458347	-0.000807215	0.334777	0.00798795	0.0377595	0.0140208	-0.00703354	0.00186376	-0.0084732	-0.0177171	-0.00163245	0.00424645	0.00137284	0.0145508	0.00702341	0.00114513	-0.00239831	0.00343162	0.00488849	0.000728847	-0.000596136	0.0081424	0.0092286	0.00333121	0.00294932	0.00175285	0.00649957	6.58806e-05	-0.00439062	0.00137727	-0.0100267	-0.0050737	0.00721203	0.00927241	-0.00106928	0.00431868	0.00658428	0.00116034	0.00853182	0.00752857	-0.00336933	0.00210819	0.00550302	-0.00172466
20001_1059	-0.00847622	-0.00816785	-0.00443714	8.69615e-05	-0.000270181	-0.00448616	-0.000435557	0.311181	0.00527064	0.0396108	0.0149535	-0.00285745	-0.00395287	-0.00529217	-0.011644	-0.00235309	0.00559022	0.00518702	0.0144867	0.00196403	0.000269626	-0.00300852	0.00172331	0.00524384	-9.9533e-05	-0.00124173	0.00124195	0.0062363	0.00358449	0.00207498	0.00230708	0.00346152	0.000971064	-0.00215042	-0.00183785	-0.00578058	-0.00285796	0.00650055	0.00567239	-0.00178576	0.00331831	0.00909118	-0.00219118	0.00943712	0.0175059	-8.97871e-06	0.0105985	0.0141303	0.00422441
20001_1044	0.0456384	0.0437314	0.0449972	0.00541379	0.0529979	0.00534224	-0.00645623	0.301608	0.0148022	0.0270839	0.0343028	0.00258272	0.00297537	0.00195704	-0.0160608	0.00478441	0.0158818	0.017577	0.0311955	-0.0113131	0.00120332	-0.00261466	0.00364797	0.0052467	2.85053e-05	-0.00258615	-0.00736881	-0.00112825	0.0116105	0.00209223	0.00495052	0.0112243	0.00451023	0.00676491	0.0081228	0.00404684	0.00629909	0.0120061	0.0241541	-0.000682887	0.0302497	0.0113218	-0.0170624	0.0266781	0.0166079	-0.0152892	0.00778706	0.0151716	0.0100957
20001_1019	-0.000431526	-0.000568945	0.00237092	2.38369e-05	0.000601235	-0.00100096	0.00160812	0.142744	0.00395304	0.00976901	0.0186583	0.0205119	-0.00964613	0.00109036	-0.00580125	0.00103045	0.0106299	0.0119679	0.0198526	-0.0022264	-0.00258228	-0.00284896	0.00082703	0.00408956	-0.00105085	-0.00141473	-0.00327236	0.00401375	0.00352335	-0.000613373	0.00111064	0.00389448	0.00380074	-0.00200085	-0.0104947	-0.0089121	-0.00955497	0.00886914	0.00775027	0.00559822	0.00978478	0.0122761	-0.00771456	0.0246551	0.0456281	-0.00535888	0.0347354	0.0424898	0.022691
20001_1002	-0.119518	-0.119285	-0.0551681	-0.000150601	-0.0986023	-0.0437231	0.0375475	0.51616	0.00989463	0.10932	0.0548944	0.000329748	0.0082793	-0.0330937	-0.0340236	-0.0110668	0.013173	0.00592185	0.0310529	-0.00739261	0.00391262	-0.00893615	0.00305403	0.0106991	-0.0226985	-0.00405185	-0.0145882	0.000351934	0.00560225	-0.00442438	-0.000643372	0.00138366	-0.00935893	0.0135569	-0.0215454	-0.0369673	-0.0427307	0.00775507	-0.0134165	0.00140105	-0.00134962	0.0433265	0.0230389	0.0109897	-0.00066596	0.00111267	0.00132911	0.0042654	-0.005926
20001_1001	-0.00129286	-0.00156466	0.00314757	-0.000419639	0.000134611	-0.00304711	0.0054009	0.149105	0.00495158	0.0100296	0.021454	0.0226334	-0.00928285	0.000843567	-0.00598632	0.0010816	0.0115011	0.0130702	0.0217553	-0.00535583	-0.00415046	-0.00371023	-0.000210227	0.00311068	-0.00237286	-0.00189983	-0.0100691	0.000107694	0.00458633	-0.00150786	0.000659691	0.00302014	0.0028083	6.52938e-05	-0.010485	-0.00923644	-0.00940569	0.00907009	0.0062869	0.00623638	0.011061	0.0133878	-0.00576678	0.0244015	0.0444385	-0.0104805	0.0350388	0.0422048	0.0236253
20002_1661	-0.00209705	-0.00204383	-0.000303237	-0.00023939	-0.000291409	-0.000426059	0.000602735	0.113512	0.00865899	0.00477347	0.0179005	0.0185344	-0.0109975	-0.000474037	-0.00582335	0.00110282	0.00865996	0.00999699	0.0168433	0.00218265	-0.00297555	-0.00256378	0.000218177	0.0030272	0.000489395	-0.000665895	-0.000531724	0.00579383	0.00534158	1.1828e-05	0.00114188	0.00352611	0.00272425	-0.00496245	-0.00857989	-0.00814475	-0.00717805	0.00755179	0.00627209	0.00634974	0.00786177	0.0127422	-0.0071196	0.0230489	0.0453808	-0.00349746	0.0345981	0.0418655	0.0220184
20002_1588	0.00117866	0.00120722	0.00105091	-5.2167e-05	0.0015459	-0.000441212	-0.00130522	0.11705	0.00614422	0.004684	0.0196501	0.019259	-0.0115345	0.00212494	-0.00437775	0.00175276	0.00962017	0.010743	0.0176516	0.000939164	-0.00363252	-0.00233086	-0.000252274	0.00321843	0.000195648	-0.000916304	-0.00218616	0.00599558	0.00362916	0.000667516	0.000783889	0.00308042	0.00346779	-0.00426719	-0.00854745	-0.00854192	-0.00726691	0.00787152	0.00782129	0.00554966	0.00895378	0.012786	-0.00792243	0.0250441	0.0475015	-0.00299971	0.0362527	0.0443185	0.0235018
20002_1538	-0.0340749	-0.0345173	0.0221509	0.0220576	-0.0165882	-0.00019615	-0.00133619	0.0555957	0.0650524	0.0256993	0.04772	0.0235031	-0.00415085	-0.00669802	-0.015859	-0.00322693	0.0187349	0.0187677	0.0314627	-0.0183843	0.00130784	0.00148474	0.00395255	0.0102353	-0.00901087	-0.00333683	-0.0308626	-0.00749159	0.00777167	0.000470299	0.00264153	0.00539413	-0.000736772	0.0177234	-0.00686878	-0.0182299	-0.0156976	-0.00350819	-0.00125065	-0.00114528	0.0143107	0.0254658	-0.00728783	0.0232036	0.0196077	-0.00783168	0.0172645	0.0245043	0.0156003
20002_1526	-0.00379928	-0.00392367	0.0021592	0.000581408	-0.00173564	-0.000390743	7.37194e-05	0.105664	0.0136379	0.00873175	0.0181031	0.0202089	-0.00835988	0.000260857	-0.00682412	0.000219248	0.0101585	0.0111574	0.0184418	0.000835887	-0.00430411	-0.00361763	0.000428733	0.00491791	-0.00103591	-0.000354218	-0.00879912	0.00256169	0.00463677	0.000958533	0.00128705	0.00367824	0.00370238	-0.00336924	-0.00557353	-0.00850739	-0.0089836	0.00778706	0.0067222	0.00560066	0.00909079	0.0115343	-0.0066104	0.023452	0.0415922	-0.00308464	0.0316317	0.0387287	0.0198396
20002_1497	0.00264602	0.00219593	0.000747504	-0.000720282	0.00505106	-0.000416781	-0.00111867	0.11126	0.0102282	0.00691829	0.0158281	0.0202242	-0.0105075	0.00171283	-0.00514077	0.0016213	0.00957819	0.00979982	0.016696	0.000551693	-0.00410364	-0.00337541	0.000283521	0.00243243	0.000798115	-0.00068094	-0.000917648	0.00435321	0.00405247	-0.000857091	0.000712059	0.00212086	0.00336893	-0.00502715	-0.00647997	-0.00758163	-0.00614158	0.00757135	0.00589146	0.00702997	0.00767071	0.0119367	-0.00834733	0.0236843	0.0460675	-0.00461682	0.0355213	0.0423756	0.0222245
20002_1494	-0.0149197	-0.0150041	-0.00324647	0.00305543	-0.000541525	-0.000263869	-0.00530795	0.0762114	0.0416887	0.0316174	0.012943	0.0159651	-0.00552399	-0.00790225	-0.0113157	-0.00393821	0.0122331	0.0124968	0.0170479	-0.00159255	0.00573481	0.00371722	0.00922979	0.00819643	0.00273625	-0.00336622	-0.00109697	0.00589359	0.00600487	0.00152625	0.000750511	0.00653142	0.00288492	-0.0021681	-0.00819912	-0.0122422	-0.0106692	0.00265721	0.00630294	-0.000737532	0.00476032	0.0106275	-0.00172096	0.0198745	0.0234963	-0.00253746	0.0189663	0.0234951	0.0111802
20002_1474	-0.0346353	-0.0348367	0.0505481	0.039034	-0.0324609	-0.0120142	0.0225247	0.043585	0.121651	0.0649105	0.0983865	0.00984003	0.00981793	-0.00634359	-0.0156149	-3.9891e-05	0.0231573	0.0239456	0.0372978	-0.040851	-0.00655082	-0.00382719	-0.00507846	0.00999748	-0.0229699	-0.00523566	-0.0423379	-0.0161818	0.00605293	-0.00734524	0.00249364	0.00535062	0.00251489	0.0381614	-0.0145288	-0.00822962	-0.0223116	-0.00523003	-0.00719014	0.00287532	0.022323	0.0443124	-0.0162762	0.0290915	0.00583997	-0.0170571	0.0051967	0.0151099	0.014981
20002_1473	-0.00265983	-0.00121042	0.158371	0.0698433	-7.87078e-05	-0.00374293	0.0121822	0.0248929	0.319145	0.0625494	0.294223	0.0357274	0.0333322	-0.00546077	-0.0431924	0.00149572	0.0517447	0.0504302	0.0996692	-0.0832468	-0.00625552	-0.012962	-0.00733804	0.0100266	-0.038185	-0.0205772	-0.0980273	-0.0460131	0.0308806	-0.0113376	0.00446196	0.0171601	0.000291896	0.0923403	-0.0151538	-0.0274758	-0.0350042	0.00994369	0.0322465	-0.0105647	0.0754017	0.048565	-0.0545897	0.0574716	0.0123225	-0.0644363	0.00274638	0.0268474	0.0268005
20002_1466	0.0643524	0.0638848	0.104409	0.0525499	0.0692165	0.0153124	0.00375951	0.0386041	0.0904153	0.00322005	0.0779765	0.0139003	-0.00172393	0.0210557	-0.00548294	0.0131306	0.00920606	0.0171557	0.0221684	-0.0187609	-0.00467063	-0.00292316	-0.00861437	-0.00199458	-0.00753952	-0.00129934	-0.0327687	-0.0168786	0.00972101	-0.00125142	0.000955172	0.00549611	0.00429181	0.0246941	0.0063526	0.0146799	0.0195993	0.0040345	0.0226419	0.00539037	0.0351563	0.00781057	-0.0353096	0.0239413	0.0110696	-0.0333299	0.0117199	0.0173527	0.0212716
20002_1465	-0.11868	-0.119728	0.065668	0.083383	-0.0798484	-0.0193486	0.0250879	0.0354952	0.226113	0.119216	0.169278	0.0277949	0.0319652	-0.0251923	-0.0442294	-0.0121322	0.0588656	0.0558451	0.0900749	-0.084583	-0.000289136	0.000479868	0.00604649	0.0287666	-0.0422442	-0.00922967	-0.126123	-0.0446487	0.0253307	-0.0126059	0.00367308	0.0126233	-0.00765217	0.068211	-0.0458382	-0.0468231	-0.0623098	-0.0167852	-0.0209459	-0.0107304	0.0441906	0.0883402	-0.0104098	0.0521528	0.00294863	-0.029546	0.00438891	0.0219247	0.0195224
20002_1464	-0.0759962	-0.0791455	0.00698172	0.0129711	-0.0339591	-0.0229047	0.0214965	0.0484247	0.0753861	0.0320703	0.0862054	0.0209269	0.00547054	-0.00740821	-0.0139702	-0.00466667	0.0197485	0.0178874	0.0344103	-0.0258845	-0.0100269	-0.00599198	-0.0106882	0.00879525	-0.0282218	-0.00408394	-0.0571981	-0.0224531	0.00696731	-0.00687193	0.000321358	0.002985	-0.00111642	0.0247586	-0.0207389	-0.0222092	-0.0288581	0.000817035	-0.0249174	0.00537903	0.0193634	0.0345219	-0.00200003	0.0256774	0.0252231	-0.0155299	0.0202878	0.0288464	0.017366
20002_1463	-0.00384266	-0.00344788	-0.00110414	-0.00167838	-0.000957986	-0.00397395	0.00433233	0.0633298	0.0414487	0.0143128	0.0383784	0.00823082	-0.0045701	-0.00112625	-0.00399876	0.000473347	0.00580874	0.00571962	0.0128157	-0.00539945	-0.00492891	-0.0018673	-0.00246221	0.00297313	-0.00501165	-0.0020746	-0.00422983	-0.000953851	0.00328413	0.000455988	-0.000594136	0.00138715	0.000883859	0.00490373	-0.0049077	-0.00509041	-0.00601506	0.00345426	-0.00274975	0.00700649	0.00924393	0.0145263	-0.00340347	0.0175329	0.0161644	-0.0114435	0.0134284	0.0159518	0.00871326
20002_1462	-0.00652177	-0.00568236	-0.00459274	-0.00816834	-0.00531443	-0.00595578	0.00850735	0.0746006	0.0304651	0.0226145	0.0345418	0.0149272	-0.00740844	-0.00199118	-0.00484845	0.00124993	0.00637998	0.00596102	0.0107853	-0.00448766	-0.00481918	-0.00206849	-0.00290209	0.000867745	-0.00622313	-0.00138433	-0.00522894	0.00197422	0.00232837	-0.00109483	0.00144313	0.00136496	0.000521252	0.000455734	-0.0078505	-0.00711469	-0.00791153	0.00462143	-0.000550263	0.00333025	0.00989865	0.0145482	-0.000765808	0.0184883	0.0378028	-0.0098165	0.0273837	0.0338701	0.0174698
20002_1458	-0.0335668	-0.0335443	0.0200042	0.020545	-0.0272486	-0.00882482	0.0149554	0.054111	0.0818277	0.0537734	0.0533228	0.0066527	0.0078207	-0.00932752	-0.0198511	-0.000684779	0.0166142	0.016046	0.0308281	-0.0233777	-0.00602952	-0.0051685	-0.00354377	0.00602379	-0.0166302	-0.00516949	-0.027917	-0.00759125	0.00360751	-0.00401947	0.00178699	0.00367065	-0.00162139	0.0206186	-0.0104751	-0.0168181	-0.0204748	-0.000187969	-0.00308964	0.00306214	0.0182702	0.0340741	-0.00870937	0.0233257	0.0166882	-0.0175001	0.0133729	0.019707	0.0127562
20002_1456	-0.0180754	-0.01788	-0.0208989	-0.0159397	-0.0134384	-0.00893301	-0.00117839	0.0664696	0.0399989	0.011731	0.02999	0.00738284	-0.00545816	-0.00616633	-0.00674277	-0.00164629	0.00975803	0.00846264	0.0150399	-0.00198887	-0.000709745	-0.00108345	-0.000264199	0.0038718	-0.00539811	-0.00261869	0.00121928	0.00700128	0.00361523	-0.000617676	0.00127121	0.00199661	0.00138158	-0.00422584	-0.00799506	-0.00963294	-0.0134274	0.00383436	0.0018417	0.000427907	0.00384098	0.0120791	0.00184083	0.0148994	0.0214259	0.0035996	0.0163534	0.0209834	0.00841048
20002_1453	0.00366723	0.00433788	0.0225577	0.0126273	0.00904319	0.000695151	0.00700358	0.0422248	0.0703577	0.00624731	0.0419328	0.0147261	-0.00558855	0.00342698	0.000674183	0.00249666	0.0020584	0.00557184	0.00839113	-0.00617236	-0.00599773	-0.00347734	-0.00490594	-0.000822932	-0.00663626	-0.0047244	-0.0106302	-0.0033653	-0.000469356	-0.00290535	-0.000572795	0.00287368	0.00131501	0.00506854	0.000707641	-0.00393066	-0.00247995	-0.00147125	-0.00488713	0.0107213	0.00808982	0.00937138	-0.0121772	0.0109313	0.0344119	-0.0229452	0.0223824	0.0280746	0.0164906
20002_1452	-0.00127575	-0.00129254	-0.000155049	0.00187645	0.00327679	-0.00119538	0.00451278	0.0231829	0.120461	0.0178532	0.0507094	0.000162787	-0.00726257	0.00131122	-0.00199564	0.00249299	-0.0114706	-0.00926474	-0.00695873	0.0147612	-0.0160489	-0.008314	-0.0128555	-0.00905132	-0.00995507	-0.0040619	0.00457629	0.00490154	-0.00698304	-0.000281248	0.000346243	-0.00388804	-0.00121957	-0.0109474	0.00726884	-0.00456059	0.00512028	-0.00194941	-0.0210592	0.0153473	0.00586055	0.00848995	-0.00629023	0.00952354	0.0121842	-0.00501831	0.00590519	0.00912967	0.00843623
20002_1430	-0.00233508	-0.00265561	0.00117083	0.00134023	-0.00194598	-0.00160901	0.000408911	0.113069	0.00836823	0.00531355	0.022674	0.0189924	-0.0116391	-0.000602551	-0.00554937	0.000791173	0.00918638	0.0108488	0.0169346	0.000984602	-0.00335039	-0.00229013	0.00110732	0.00302184	0.00118297	-0.0011152	-0.00121949	0.00632833	0.00358397	0.000152084	0.000310264	0.00356487	0.00345463	-0.00510974	-0.00902327	-0.0098004	-0.00864711	0.00749079	0.0052422	0.00582397	0.00852559	0.0138916	-0.00670308	0.0245007	0.0454273	-0.00241278	0.0344902	0.0429885	0.0213257
20002_1417	0.0136803	0.014207	0.0126898	7.49479e-05	0.0165443	0.00297455	-0.00103178	0.0653202	0.0460759	0.0330149	0.0310358	0.00301012	-0.0033258	0.00355955	-0.00507765	0.00465515	0.00720551	0.00857078	0.0132214	-0.00453978	-0.0036336	-0.00425818	-0.00098882	0.00254311	6.4747e-05	-0.00289071	-0.000791709	0.00338536	0.00257209	0.00245775	0.00209125	0.00397591	0.00208411	0.00210133	-0.000965254	0.00106925	-0.000399186	0.00648697	0.00683926	0.00422621	0.00775573	0.00649982	-0.0175299	0.0158057	0.0213139	-0.00511686	0.0142877	0.0194728	0.00972658
20002_1406	0.0187549	0.0187752	0.0143195	0.00758649	0.0165671	0.00746202	-0.00396503	0.0492289	0.0634726	0.0328432	0.0187016	0.0112065	-0.00749769	0.00857679	0.00301479	0.00552126	0.00996717	0.0130383	0.0122648	-0.00631355	-0.00142506	0.00303312	0.00313264	0.00415147	0.00521194	0.00130491	-0.00389306	0.000219877	0.00427811	0.0018248	0.000359409	0.00524993	0.00557995	0.000480999	6.47573e-05	0.00695024	0.00400614	-0.00268446	0.00191469	0.00623856	0.00729579	0.0103662	-0.00954612	0.0151463	0.0282883	-0.00616036	0.018168	0.0233738	0.0204301
20002_1396	0.0702981	0.0704441	0.0619752	0.00168465	0.0792066	0.0139142	-0.0120121	0.0366338	0.0817896	0.0246236	0.0610263	-0.00351667	0.0133651	0.00220217	-0.0193203	0.00586623	0.0180523	0.0205948	0.0351274	-0.0187104	-0.00430981	-0.00546394	0.00146935	0.00484077	0.00178961	-0.00801324	-0.00892299	-0.00544942	0.0102807	0.00428776	0.00425941	0.0124615	0.0100022	0.012434	0.0156109	0.00812037	0.008318	0.00983073	0.0220395	-0.0036241	0.0417401	0.0229611	-0.0238755	0.0341578	0.00649265	-0.0278159	-0.00176191	0.00658278	0.00733634
20002_1387	0.0118981	0.0135274	-0.00786208	-0.00213211	0.0129767	0.0062705	0.00446523	0.00716627	0.169173	0.027188	0.0643592	-0.0252061	-0.0153336	0.00612671	0.00565728	0.0115867	-0.0316392	-0.029872	-0.0271197	0.041604	-0.0181968	-0.0105959	-0.0128666	-0.0146449	0.000618269	-5.20577e-05	0.0227333	0.0162158	-0.0103416	-0.000520398	-0.00022721	-0.00329804	-0.00375183	-0.0252515	0.0235577	0.0121917	0.0219171	-0.00214889	-0.0274847	0.0180984	-0.00512029	-0.00268258	-0.0117597	0.00158388	-0.0221996	0.0204537	-0.0193039	-0.0222956	-0.0100328
20002_1386	-0.0200731	-0.0197581	0.000369555	0.0118465	-0.0176248	-0.00161269	0.00897294	0.0549422	0.0715677	0.0357304	0.0333819	0.00213637	-0.00493935	-0.00395208	-0.00583697	0.00326681	0.00488229	0.00509176	0.00969694	0.00144863	-0.00323567	-0.00152937	-0.00171134	-0.000469726	-0.00574691	-0.00252321	-0.00820035	0.00186692	0.000270201	-0.00222197	-0.000640033	0.00161446	0.0019141	-0.00216351	-0.0025647	-0.00139175	-0.00744827	0.000487328	-0.00761002	0.00582899	0.00397692	0.0152276	-0.00415421	0.0108777	0.0198497	-0.000827411	0.0153206	0.0200525	0.0143551
20002_1353	-0.0516696	-0.0514368	-0.017291	0.00450727	-0.0471094	-0.00936968	0.00560412	0.0647452	0.0541692	0.0471924	0.0310329	0.00367389	0.00455738	-0.0159889	-0.0194476	-0.00604232	0.0178193	0.013888	0.0239757	-0.0114696	0.00288471	-0.00036063	0.00706321	0.0103762	-0.0062973	-0.00336988	-0.00684832	0.00634888	0.00403308	-0.00158022	-0.000145185	0.0046232	-0.000127512	0.00479149	-0.0166847	-0.0184919	-0.0244252	0.00144843	0.00216996	-0.00296378	0.00202958	0.0236917	0.00316894	0.0163365	0.0148531	0.00472126	0.0135197	0.0169697	0.00419016
20002_1351	-0.0872495	-0.086899	-0.038746	0.00817118	-0.081495	-0.00525639	0.00559867	0.0462576	0.0971701	0.0885831	0.0372921	0.00553919	0.00778398	-0.0218374	-0.0144206	-0.00812327	0.00718168	0.00104128	0.0167214	0.00139857	-0.00148771	-0.00364861	0.00153179	0.00969876	-0.00919028	-0.00773898	-0.00512422	0.00202638	-0.000560433	0.000220204	-0.00117816	-0.00186775	-0.00505975	0.00807884	-0.0148863	-0.0266624	-0.0318572	0.000425362	-0.00915575	-0.00311095	-0.00614136	0.026332	0.0134418	0.00817074	0.000821668	0.0165589	0.00400292	0.00834413	0.00227318
20002_1331	-0.0216025	-0.0213448	-0.00333661	-0.000644713	-0.0160395	-0.00629798	0.00672049	0.0760223	0.0391128	0.0157091	0.045092	0.0208334	-0.00581571	-0.00513181	-0.00604494	-0.00157416	0.0102287	0.00987061	0.018337	-0.00939753	-0.00121236	-0.00131553	-0.00156468	0.00423446	-0.00527176	-0.00232602	-0.00949046	-0.00322339	0.00638944	-0.00111551	-0.000649233	0.00449688	0.000702154	0.00663501	-0.0124404	-0.0128023	-0.016522	0.00476735	-0.00180929	0.00367188	0.00811197	0.0156147	-0.000295004	0.0223095	0.033214	-0.00294457	0.0240939	0.0335664	0.0183503
20002_1330	-0.0318606	-0.0319437	-0.0209822	-0.00600768	-0.0296905	-0.00172319	0.00655799	0.0571843	0.0519478	0.0140452	0.0367886	0.0197051	-0.00624349	-0.0153096	-0.00481544	-0.00708703	0.00665342	0.00292305	0.00775087	0.00501318	-0.00537669	-0.00368509	-0.00274371	0.000929961	-0.00677795	-0.00249632	-0.00855828	0.00269188	0.000327035	-0.003806	-0.000116055	0.00233235	0.000602776	-0.00567544	-0.0156109	-0.0148154	-0.01968	0.0016137	-0.0116452	0.00341812	0.00541325	0.0121836	0.00773664	0.0213292	0.0152276	0.0131156	0.0146935	0.0205573	0.0124204
20002_1313	0.00338558	0.00390207	0.00918625	0.00220127	0.00314344	-0.0014351	0.00356887	0.0754042	0.0325201	0.00752632	0.0335929	0.0152686	-0.00880699	0.00272053	-0.00506366	0.00272192	0.00687171	0.0089923	0.0171508	-0.00692008	-0.00635464	-0.0042919	-0.00407342	0.00103852	-0.00544351	-0.00276931	-0.0135085	-0.00153932	0.00520739	-0.00094591	-0.00114012	0.00199882	0.000155686	0.000904447	-0.00567243	-0.00561156	-0.00478272	0.00259624	-0.00658272	0.00836766	0.0121333	0.0156285	-0.00761643	0.0228181	0.0367442	-0.00861397	0.0259131	0.0327716	0.0166875
20002_1309	-0.100021	-0.0992697	-0.0631674	-0.0460232	-0.0856868	-0.0692462	0.01373	0.0698565	0.0932432	0.0489055	0.0978041	0.00943657	0.017242	-0.0195694	-0.0320958	-0.00750242	0.0246572	0.018175	0.0473433	-0.022026	0.00843032	-0.00406931	0.00576876	0.0131107	-0.0209145	-0.00626084	-0.0245001	-0.00659664	0.00987216	-0.00108611	-0.000940443	0.00459723	-0.00785736	0.0145466	-0.0310888	-0.043743	-0.0496178	0.000350546	-0.00835174	-0.00443207	0.00404036	0.0380825	0.0166303	0.022331	0.0140836	0.00176461	0.00654121	0.0149093	0.00439142
20002_1295	-0.00827613	-0.00921835	0.00837345	0.0102386	-0.00480789	-0.00314504	0.00303108	0.0625708	0.0457457	0.0204782	0.0317595	0.0127659	-0.00530199	-0.00154577	-0.00531041	0.000430089	0.010534	0.0102434	0.0157866	-0.00401463	-0.00328567	0.00114536	-0.000112724	0.00443863	-0.00630177	-0.00084133	-0.0123336	-0.00212577	0.00544526	0.000213576	0.000976059	0.00360743	0.000707042	0.00211952	-0.00682224	-0.00675424	-0.00841438	-0.000504217	-0.00412984	0.00634346	0.00966572	0.0168589	-0.00602419	0.0181937	0.0287351	-0.00461502	0.0222307	0.0267567	0.0146485
20002_1294	0.00256064	0.00201723	0.0169824	0.0159401	0.00443832	0.000369367	0.00914405	0.0321553	0.094181	0.0252174	0.0463109	0.0114528	-0.0036277	0.000602267	-0.00277625	0.00186132	0.0136225	0.0142223	0.0162749	-0.0141203	-0.00814883	-0.00183131	-0.0079137	0.00411904	-0.0158592	-0.00203854	-0.0237665	-0.0103078	0.00476276	-0.00315446	0.000994455	0.0021483	0.00139495	0.00980032	-0.00721406	0.000288162	-0.00989376	-0.00830094	-0.0175915	0.00773883	0.00912028	0.0293723	-0.00582526	0.0150961	0.0244634	-0.00701098	0.0163591	0.0225992	0.019656
20002_1293	-0.0149933	-0.0149597	-0.0104014	-0.00608896	-0.0128971	-0.0120791	0.0028377	0.0849727	0.0280183	0.0141536	0.026982	0.0143757	-0.00666236	-0.0022437	-0.00766724	0.000113228	0.00805204	0.00702242	0.015373	0.00207319	-0.00375786	-0.00233521	0.00027852	0.00235075	-0.00190502	-2.22185e-05	-0.00351747	0.00462726	0.0035122	0.00220288	0.000550537	0.00271656	0.00232034	-0.0024159	-0.00788235	-0.0109029	-0.00921412	0.00407864	0.00114435	0.0047229	0.00338002	0.0140094	-0.00163387	0.0172004	0.0321378	0.000104263	0.0235615	0.030655	0.0163358
20002_1291	-0.00764329	-0.00785387	0.0119637	0.00676657	-0.000905663	-0.00280043	0.00903464	0.0733139	0.031205	0.00223502	0.0389478	0.0295616	-0.000627912	-0.00523244	-0.0105566	-0.00035506	0.0101644	0.010183	0.0232225	0.00535953	-0.00514255	-0.0116769	-0.00432822	-0.00145153	-0.00640626	-0.00343766	-0.00973911	-0.0057186	0.00446117	-0.00345249	0.000587007	0.00466617	0.000361547	-0.00329337	-0.00881843	-0.022512	-0.0137174	0.0157256	-0.0132788	0.014063	0.0235782	0.0143843	-0.00900999	0.0284465	0.0482192	-0.00848459	0.0348709	0.0455703	0.0259169
20002_1287	-0.0240054	-0.0246935	-0.00167965	0.00198356	-0.0171112	-0.00734126	0.00694968	0.0406816	0.0868478	0.0168704	0.061133	0.0206394	0.00451602	-0.0143212	-0.00981601	-0.00615712	0.0107649	0.00879576	0.0164546	-0.0100285	-0.00569765	-0.00598218	-0.00396177	0.00139341	-0.0149276	-0.00427365	-0.0148968	-0.00432489	0.00490194	-0.00526319	-0.000128213	0.00274766	-0.0023893	0.00825826	-0.0170566	-0.0235076	-0.0200833	0.00842142	-0.0390989	0.0187486	0.0200323	0.0351111	-0.00509973	0.0201751	0.0332343	-0.00696963	0.0248873	0.0326339	0.0194343
20002_1286	-0.0641032	-0.0633561	0.0256266	0.0384821	-0.042136	-0.0127528	0.0272578	0.024383	0.180966	0.0471673	0.13438	0.0493092	0.00867344	-0.0314798	-0.0219163	-0.0135426	0.0151476	0.0135408	0.0370288	-0.0120169	-0.0218129	-0.0194147	-0.0231985	-0.00175141	-0.0406429	-0.0087652	-0.054181	-0.028226	0.00913104	-0.0152297	-0.00286107	0.000547978	-0.00670252	0.0210822	-0.00868388	-0.0431123	-0.0303433	0.0165322	-0.121356	0.050447	0.061137	0.0810256	-0.0204224	0.0492237	0.05875	-0.0226337	0.0416837	0.0611132	0.0435402
20002_1281	0.00710713	0.00672438	0.00759899	0.00264446	0.0148915	-0.000687498	-0.00221906	0.0751945	0.0386959	0.0336019	0.0157459	0.0100414	-0.00748364	0.00158697	-0.00439976	0.00319803	0.00569821	0.00636431	0.0150685	0.00243652	0.00123652	-0.000658814	0.00135569	0.000584908	0.00120018	-0.00310344	0.00103897	0.00348788	0.0033191	0.00219233	0.00171559	0.00450593	0.00366406	-0.00518172	-0.000416685	-0.0132577	-0.0061682	0.00641594	0.0101861	0.00332484	0.00729491	0.00531966	-0.00679777	0.0152154	0.0236696	-0.00253752	0.0156592	0.021249	0.0102856
20002_1277	-0.0114684	-0.0117914	0.0164548	0.00344644	0.000395477	-0.00222122	-0.00456866	0.0555643	0.0737753	0.0255108	0.0658046	0.0124089	0.00495664	-0.00493676	-0.0166826	-0.000432595	0.0155081	0.0144917	0.0312343	-0.00628518	0.000104484	-0.00249762	0.00452062	0.00724773	-0.00531006	-0.00569263	-0.0173486	-0.00373168	0.0113123	-0.00108187	0.000907074	0.00623197	0.000495684	0.0102066	-0.00743771	-0.0202555	-0.0185707	0.0083219	0.0100785	-0.00288601	0.0192926	0.0125804	-0.00620059	0.0242864	0.013794	-0.0064339	0.00741123	0.0147435	0.0109751
20002_1265	-0.0566498	-0.055022	-0.046362	-0.00361565	-0.050609	-0.0141853	0.0076089	0.0293227	0.117172	0.0335635	0.0788986	-0.0014971	-0.00755083	-0.0223443	-0.0103788	-0.00632153	-0.00530421	-0.0110363	-0.00745625	0.013468	-0.0124323	-0.00642434	-0.00949253	-0.00225403	-0.0174111	-0.00790313	0.00247257	0.0125162	-0.00493393	-0.00394956	-8.03059e-05	-0.00286033	-0.00325953	-0.00503029	-0.00278847	-0.0097574	-0.0161984	-0.00249851	-0.0355342	0.0096655	0.000339514	0.0303475	0.0144631	0.0078906	-0.00285206	0.0173507	0.000106826	0.00141391	-0.00106294
20002_1226	-0.120668	-0.119371	-0.0111419	0.0453759	-0.108289	-0.0261692	0.00980387	0.0381985	0.163298	0.059287	0.154388	0.00868982	0.0104022	-0.0401963	-0.0312684	-0.0159306	0.0194015	0.00985512	0.0328745	-0.0278428	-0.00321707	-0.00479314	-0.00232439	0.00827419	-0.0268192	-0.007328	-0.0391209	-0.00998556	0.00687034	-0.00642506	9.20249e-05	-0.000427447	-0.00927375	0.0276278	-0.0266692	-0.03996	-0.0518849	0.00708295	-0.0291559	0.000194822	0.0101616	0.0450759	0.0129014	0.0227008	-0.0106861	-0.00351138	-3.32661e-05	0.0028126	-0.00130888
20002_1225	-0.0369982	-0.0366334	-0.0180239	0.000210785	-0.030858	-0.015217	0.00298037	0.0572696	0.0613021	0.0300968	0.0455331	0.0100931	-0.000760639	-0.011135	-0.00947829	-0.00401034	0.00823254	0.00701021	0.0138255	-0.00477789	4.3855e-05	-4.91919e-05	0.000491487	0.00359149	-0.00692891	-0.00302432	-0.00451305	0.00212569	0.00379842	-0.000533173	-0.000226105	0.00253105	-0.00153067	0.00267098	-0.0128447	-0.0152304	-0.0186629	0.00113014	-0.00208716	0.00104188	0.00592756	0.0149411	0.00266009	0.0130453	0.0248033	-0.00538989	0.0229928	0.0246247	0.00922841
20002_1223	-0.00378591	-0.00328473	0.0669963	0.0403288	0.00666932	0.0075066	0.0269644	0.0601155	0.0672534	0.019481	0.0785712	0.0226439	0.000179592	0.000600394	-0.00792991	0.00276266	0.0135738	0.015321	0.0302425	-0.0115706	-0.00805908	-0.007344	-0.00666952	0.000623882	-0.013534	-0.00692579	-0.0392643	-0.0133395	0.00887013	-0.00592609	0.00114122	0.00550901	0.00479667	0.0197374	-0.00199042	-0.00481464	-0.00971501	0.00755674	0.00462143	0.00342619	0.0354872	0.0168816	-0.0172393	0.0356584	0.0240643	-0.0150665	0.0201338	0.0308918	0.0211001
20002_1220	-0.00733103	-0.00609093	0.176918	0.102239	0.0205149	0.0182373	0.0754152	0.0286254	0.182675	0.0241443	0.203842	0.0640272	0.00763336	0.00722081	-0.0143719	0.00420682	0.0320024	0.0336462	0.0646452	-0.0362181	-0.0227401	-0.0207868	-0.0244192	-0.00628123	-0.0392865	-0.0168519	-0.1121	-0.0538636	0.0225927	-0.019988	0.00176705	0.00963575	0.00452333	0.0596702	-0.000367284	-0.014238	-0.0243764	0.00511578	-0.00173188	0.00565604	0.0873009	0.0341077	-0.0396561	0.0756966	0.0132202	-0.0399929	0.0185171	0.0358448	0.0416739
20002_1201	-0.0260657	-0.0255665	0.00144876	0.00822304	-0.0199776	-0.00769026	0.00630297	0.0641114	0.0554123	0.0339121	0.0467351	0.0117871	0.00105996	-0.00796884	-0.0139631	-0.00235631	0.013657	0.0119597	0.022273	-0.0112676	-0.0052457	-0.00530496	-0.00154352	0.00638416	-0.00708189	0.000548654	-0.016932	-0.00340148	0.00415809	-0.00191308	0.000975432	0.00376485	-0.000664958	0.00874241	-0.0117958	-0.0148787	-0.0160922	0.00250684	-0.0035716	0.00562162	0.0144476	0.0279632	-0.00371204	0.0272771	0.0191945	-0.00166125	0.0158792	0.020888	0.01287
20002_1197	0.0232652	0.0231177	0.0321542	0.00974329	0.0234926	-0.00211282	0.005956	0.0552276	0.0627043	0.0284821	0.023019	0.0079346	-0.00430291	0.0092845	-0.00114861	0.00607741	0.00782824	0.0107039	0.0137093	-0.00254313	-0.00401903	0.000272583	-0.00110213	0.00380494	-0.00453811	-0.00309421	-0.00614681	0.00147905	0.00396882	0.0016208	-0.000309781	0.00640818	0.0041678	0.00350979	0.00599516	0.0037671	0.00138397	0.00320564	0.00749263	-0.000442861	0.0151838	0.00543745	-0.016314	0.0172646	0.0229157	-0.00626497	0.0153373	0.0203612	0.0107373
20002_1162	-0.0585118	-0.0574113	0.0292657	0.0468803	-0.0506889	-0.00730128	0.0178631	0.0513738	0.102093	0.0860028	0.050081	0.00532471	0.00217627	-0.0147937	-0.0172236	-0.00498549	0.0137545	0.0096448	0.027192	-0.0208657	-0.00867723	-0.0063518	-0.00710306	0.00580323	-0.0214739	-0.00572419	-0.0340668	-0.011467	0.00169327	-0.00744073	-0.000154063	0.0017034	-0.0033747	0.0244375	-0.0102249	-0.0175917	-0.0250551	0.00113396	-0.00175823	0.00157006	0.012602	0.0298553	-0.00344917	0.0198303	0.00722193	-0.00194851	0.00779786	0.0141263	0.00560367
20002_1138	-0.0168127	-0.0160774	0.0631889	0.0398417	-0.0162902	-0.0066706	0.0225971	0.0293759	0.164048	0.058583	0.136801	0.0136258	0.00995859	-0.00236266	-0.014065	0.000773915	0.0266393	0.0280295	0.0410875	-0.0464859	-0.012729	-0.00445782	-0.0101453	0.0098668	-0.0253531	-0.00574744	-0.0435608	-0.0203624	0.00634494	-0.00798151	-0.0014047	0.00136858	0.00365272	0.0466279	-0.00928236	-0.00508708	-0.0162683	-0.00572597	-0.0173991	0.00935673	0.0331292	0.0508222	-0.0287753	0.0344236	0.00680834	-0.0239624	0.00424397	0.0179498	0.0211243
20002_1123	0.0128541	0.0132537	0.0497173	0.0380366	0.0195756	0.00406399	0.00870115	0.0725278	0.0415339	0.0143237	0.0353881	0.0197196	-0.0091092	0.00644385	0.000136199	0.00555086	0.00428268	0.00738815	0.0154772	-0.00375021	-0.0122997	-0.00599554	-0.00799648	-0.000414051	-0.00988343	-0.00423615	-0.0228578	-0.00568186	0.00379895	-0.00264998	0.000381481	0.00299918	0.00533647	0.00352911	0.00712888	2.34483e-05	0.000419639	-0.00367572	-0.0057779	0.00923574	0.0256191	0.0145899	-0.0320254	0.0399058	0.0339789	-0.0132977	0.0263796	0.0330425	0.0224466
20002_1113	-0.0176779	-0.0188179	0.033678	0.00682381	-0.00804151	-0.0127396	0.0312086	0.0550794	0.0940937	0.0344545	0.0782908	0.0518539	0.00950657	-0.00160949	-0.0155334	-0.00321817	0.0288902	0.0300228	0.0480335	-0.054751	-0.00410173	-0.00274197	-0.00509988	0.00977809	-0.0224635	-0.00379988	-0.0657164	-0.0345564	0.0176724	-0.0057092	0.00155839	0.00342931	0.00153282	0.0340044	-0.0239558	-0.0252198	-0.0253528	-0.00602572	-0.0142873	0.0138199	0.0371007	0.0394511	-0.0116023	0.0378623	0.0692157	-0.055964	0.0512324	0.0654588	0.0466902
20002_1112	-0.012678	-0.0121286	0.0167605	-8.05418e-05	-0.00693813	-0.00881858	0.0220453	0.078171	0.044336	0.0196108	0.053062	0.033251	-0.000697954	-0.00267433	-0.0115359	-0.00230535	0.0180308	0.0187233	0.0314169	-0.0266179	-0.00533876	-0.00436883	-0.00448619	0.00395407	-0.0164229	-0.0042861	-0.0393573	-0.0156261	0.00742438	-0.00189046	0.000890956	0.0047839	0.00160137	0.0161532	-0.0158318	-0.0189467	-0.0173929	0.00223047	-0.00230316	0.0108744	0.0228518	0.0232293	-0.0058199	0.0286661	0.061638	-0.0392438	0.0430312	0.0552412	0.0339767
20002_1111	-0.0312478	-0.0326848	0.0435766	0.0353334	-0.0301518	0.00192696	0.0498012	0.0126937	0.244956	0.0499098	0.162582	0.0245732	-0.0035056	0.00224474	-0.000611726	0.00183018	-0.00725673	-0.00514644	0.00359217	-0.00100724	-0.0182956	-0.0113419	-0.0148091	-0.00708586	-0.0176342	-0.00381864	-0.0392187	-0.00866454	-0.00169276	-0.00822159	0.00181481	-0.00500874	-0.00461023	0.00594882	0.0127881	-0.00666126	-0.00106877	-0.0185812	-0.0417464	0.011056	0.0194688	0.040916	-0.0170033	0.0231678	-0.00340297	-0.00424176	0.00870822	0.00864019	0.0186514
20002_1094	-0.0316542	-0.032176	0.0410617	0.0440692	-0.00788397	-0.0151594	0.0108954	0.0589376	0.10828	0.056971	0.0597589	0.0204737	0.00699871	-0.00428911	-0.0171398	-0.00319412	0.0225925	0.0213076	0.0381102	-0.026256	-0.00167496	-0.002491	-0.000700814	0.0103684	-0.015685	-0.00197886	-0.047396	-0.0157715	0.0114495	-0.00320973	0.00143839	0.00717903	0.00238997	0.0229474	-0.0159408	-0.0174211	-0.0225277	-0.00277571	-0.000266632	0.0001076	0.0198126	0.029138	-0.00570485	0.0311779	0.0228494	-0.011883	0.0191217	0.0280619	0.0217577
20002_1093	-0.0119823	-0.011624	0.0289214	0.0257462	0.000772313	-0.0105065	0.00931329	0.071987	0.0714056	0.0375878	0.0477229	0.0168867	-0.000690392	-0.00178075	-0.0105946	0.000153495	0.0145389	0.0140848	0.0271383	-0.0174415	-0.00377623	-0.00153394	-0.00308307	0.00638316	-0.0109706	0.000553423	-0.0326688	-0.0131882	0.00932949	-0.00163451	0.00130187	0.00376844	0.00369104	0.0156053	-0.0090541	-0.0128793	-0.0141788	0.0017088	-0.000785878	0.00119787	0.0180256	0.0220299	-0.00752897	0.0265384	0.0246657	-0.00893725	0.0206609	0.0269693	0.0182941
20002_1075	0.0370085	0.0372518	0.0992423	0.0326289	0.0423032	0.00511791	-0.0642951	0.0353351	0.130589	0.0584959	0.15957	0.0349535	0.00788828	0.00385087	-0.0186175	0.0029194	0.0331939	0.035558	0.0584196	-0.0593424	-0.00152497	-0.0044294	-0.00528815	0.00828873	-0.0198392	-0.00653463	-0.0770785	-0.0376004	0.0290497	-0.00982059	0.00322906	0.01421	0.00614101	0.0442355	-0.0110231	-0.00268962	-0.011622	0.00577073	0.0179628	0.000608324	0.0684815	0.029436	-0.0226839	0.0484147	0.0336764	-0.0700828	0.0287877	0.0405384	0.035929
20002_1074	0.0023096	0.00356587	0.108696	0.0477126	0.0119974	0.000701457	-0.0606063	0.0356727	0.161717	0.0808296	0.185767	0.0480433	0.0183262	0.000254999	-0.027347	-0.000871791	0.0439555	0.0444891	0.0777905	-0.0784088	-0.00163355	-0.00734057	-0.00868049	0.00990184	-0.0373084	-0.00842556	-0.104788	-0.0495171	0.0307261	-0.0145842	0.00362901	0.0115085	0.00277143	0.0576856	-0.0222733	-0.0240171	-0.0315564	8.16552e-05	0.00279778	-0.00269416	0.0756567	0.0486579	-0.0243708	0.068566	0.0239005	-0.0636815	0.0208777	0.038859	0.0404922
20002_1065	-0.0104843	-0.00885363	0.255164	0.17153	-0.00620609	0.00132384	0.0705221	0.0293808	0.413697	0.0766158	0.359957	0.041867	0.0452446	-0.00154517	-0.0347592	0.00104282	0.059328	0.0611845	0.108697	-0.0895285	-0.0135919	-0.0152136	-0.0209734	0.0142689	-0.0578851	-0.0266694	-0.152282	-0.0643132	0.0352973	-0.0216194	0.00423012	0.0210057	7.06457e-05	0.111182	-0.0188165	-0.0330502	-0.052633	-0.00434961	0.03194	-0.0168014	0.105097	0.0731114	-0.0838932	0.0754553	-0.0170692	-0.0581038	0.00089695	0.0199003	0.0366896
20003_2038460150	-0.116192	-0.116604	0.0172146	0.0560947	-0.0965179	-0.025399	0.0521063	0.0222237	0.106661	0.0715646	0.310158	0.0551419	0.0149452	-0.0313925	-0.00501912	-0.0203054	0.03566	0.0321934	0.0361824	-0.0510042	-0.0155238	-0.00643788	-0.0209765	0.00297492	-0.0540761	-0.0103012	-0.0986131	-0.0272548	0.00544711	-0.0385539	-0.000123471	-0.0138091	-0.0109902	0.0593301	-0.0317697	-0.0227823	-0.0474161	-0.0382409	-0.0886	0.011918	0.0510446	0.110299	-0.00589204	0.055769	0.0265294	-0.01557	0.0270432	0.0472032	0.0531488
20003_1141194794	-0.0504058	-0.0493249	0.105973	0.0882211	-0.0470138	-0.00261809	0.0397714	0.0381926	0.170626	0.0437958	0.22942	0.0121326	0.027634	-0.0191532	-0.03144	-0.00620373	0.0398057	0.033887	0.0686259	-0.0558696	-0.00283131	-0.0059203	-0.00684956	0.0155674	-0.0361997	-0.0131233	-0.0784842	-0.0278125	0.0183118	-0.00721436	0.00244644	0.014349	-0.00095741	0.0623018	-0.0252864	-0.0356841	-0.0494386	0.00560664	0.0232304	-0.0154504	0.0396261	0.0353262	-0.0286991	0.034558	-0.00881679	-0.0196912	-0.0022868	0.0110177	0.0108215
20003_1141193272	0.00466234	0.00493579	0.00461793	0.00169742	0.00570108	-0.000787498	-0.000139639	0.114821	0.00637783	0.00590234	0.0229795	0.0181339	-0.0114569	0.0020199	-0.00455637	0.00189642	0.00773992	0.0096176	0.01651	0.000934646	-0.00431907	-0.00215528	0.000161213	0.00254054	0.000800668	-0.00122741	-0.00107514	0.00547224	0.00406364	0.00104163	0.000585124	0.00379272	0.00387316	-0.00475415	-0.00581136	-0.00824624	-0.00481288	0.00820058	0.00632883	0.00693728	0.00951723	0.0132234	-0.00870703	0.023529	0.0449793	-0.00407329	0.0334948	0.0414718	0.0219751
20003_1141192736	-0.00547638	-0.00464534	0.0387728	0.0207621	-0.000461011	-0.00182002	0.00249583	0.0627086	0.0605618	0.0253386	0.0812668	0.0151541	0.000486616	-0.00197691	-0.0122668	0.000952959	0.0176712	0.0175418	0.0324884	-0.0181328	-0.00508918	-0.00406457	-0.00312053	0.00385821	-0.0107194	-0.00383545	-0.0269644	-0.0100756	0.00937756	-0.00356364	0.00177647	0.00537292	0.00115026	0.0172442	-0.00705712	-0.00958488	-0.0121234	0.00675331	0.00665229	0.00402109	0.0256603	0.0191864	-0.0123956	0.0256688	0.0269896	-0.0219116	0.0190016	0.0266835	0.0173822
20003_1141191044	-0.109484	-0.108173	-0.00176324	0.042705	-0.0955981	-0.0232531	0.0101276	0.0486123	0.146662	0.0599794	0.153676	0.012006	0.0108734	-0.0344699	-0.0292313	-0.0136261	0.0230097	0.0157483	0.0377168	-0.0312552	-0.00441533	-0.00368361	-0.00445027	0.0107972	-0.0279994	-0.00644087	-0.0438169	-0.0125806	0.00718305	-0.00542739	2.00387e-05	0.00193351	-0.00786487	0.031872	-0.0286606	-0.0418904	-0.0516854	0.00810279	-0.0212245	-0.000399037	0.0150406	0.0428006	0.0101755	0.0260718	-0.00481444	-0.00326425	0.0042502	0.00815092	0.00245373
20003_1141190158	-0.00674228	-0.00630424	9.57272e-05	0.00193341	-0.0041511	-0.00296108	-0.00255486	0.102675	0.0132268	0.00637805	0.0261641	0.0169052	-0.0107616	-0.00159332	-0.00478492	-0.000286807	0.00864581	0.00877668	0.0153689	-0.000690858	-0.005222	-0.00444113	-0.00072897	0.00275408	-0.00136385	-0.00151959	-0.00224421	0.00370604	0.00379443	-0.00208324	0.0010867	0.00297178	0.00210496	-0.00286409	-0.00914597	-0.00786357	-0.00732768	0.0084617	-0.00301198	0.00900575	0.00985012	0.0137851	-0.00894292	0.0226926	0.044172	-0.00413933	0.034635	0.0412818	0.0220549
20003_1141188442	-0.0411483	-0.0421049	-0.0230896	0.00628734	-0.0378706	-0.00400426	-0.01532	0.0268868	0.0452369	0.057293	0.233075	-0.0442388	0.014018	-0.0242059	-0.0317438	-0.00317254	0.0253649	0.0187942	0.0322611	-0.0089609	0.0104667	0.0094389	0.0226084	0.0236462	0.0220312	0.0128364	0.00521685	0.00899292	0.00678496	0.0159026	0.00705643	0.0134449	-0.00279969	0.0160943	-0.0158994	-0.00249553	-0.0109902	0.00744401	0.0164477	-0.0110763	0.0020405	0.0259231	0.00374149	0.0062007	-0.0356044	-0.00499236	-0.0295538	-0.0315788	-0.0226914
20003_1141182632	-0.00602843	-0.00604741	0.00840395	-0.00132507	-0.00350933	-0.00388496	0.0137478	0.0951579	0.0230329	0.01023	0.0397578	0.0259408	-0.00408891	-0.00102193	-0.00893938	0.00072089	0.0142325	0.0152784	0.0245345	-0.0141713	-0.00582119	-0.00418726	-0.00360276	0.00396609	-0.00790741	-0.00150425	-0.022804	-0.00596471	0.00687806	0.000300399	0.00118711	0.0042652	0.00291376	0.00681095	-0.0139508	-0.0119491	-0.0110114	0.00557404	0.003487	0.00716709	0.0154658	0.0169119	-0.00569291	0.024829	0.0523569	-0.0214264	0.0384634	0.0483093	0.0282385
20003_1141177600	-0.00095681	-0.000105455	0.0307225	0.0240962	0.0031644	0.00123735	0.0131724	0.0901798	0.0260584	0.00589164	0.0432493	0.022365	-0.00836002	0.00111457	-0.00342645	0.00210686	0.010709	0.0130252	0.0216666	-0.00507265	-0.00903946	-0.00443856	-0.00559129	0.000864646	-0.00758889	-0.00272755	-0.0199381	-0.00360358	0.00467939	-0.00201531	0.000716514	0.00355682	0.00184826	0.00481522	-0.00739501	-0.00560748	-0.0081816	0.00646535	0.00485349	0.00594148	0.0193891	0.0161478	-0.0141593	0.0278303	0.0388918	-0.00808406	0.0313995	0.0396132	0.0234582
20003_1141176832	-0.0208364	-0.0215976	0.0262312	0.0105571	-0.017477	-0.00244243	0.0352336	0.049705	0.0768211	0.0263635	0.0955978	0.0239131	0.00374697	-0.00360364	-0.00801072	-0.00174942	0.0144209	0.0133736	0.0236824	-0.0244553	-0.00628615	-0.00430718	-0.006707	0.00425284	-0.0155247	-0.00301908	-0.0405532	-0.0133345	0.00677451	-0.00362358	-0.000194283	0.00195494	0.000979443	0.0155953	-0.00936171	-0.00948756	-0.0144397	-0.00367813	-0.00648535	0.00167582	0.0201167	0.0280268	-0.0109604	0.0240196	0.02609	-0.0200129	0.0272741	0.0331272	0.0240412
20003_1141174520	-0.0136627	-0.01299	0.0134954	0.00578676	-0.0129235	-0.00261289	0.0188218	0.0620233	0.0522426	0.0178462	0.06774	0.0162455	-0.00196766	-0.00324313	-0.00595572	-0.000302452	0.00970813	0.0108004	0.0187631	-0.00950221	-0.00210191	-0.00175917	-0.00361059	0.0047018	-0.00880569	-0.00212406	-0.0221257	-0.00733848	0.00660501	-0.00314326	0.00340545	0.00245123	-6.32359e-05	0.00748181	-0.00730779	-0.00794737	-0.00985813	0.000609234	-0.00226317	0.00268351	0.0158323	0.0214828	-0.00760736	0.0204344	0.0231221	-0.00775343	0.0213876	0.0263886	0.0178789
20003_1141172436	-0.00466945	-0.00466744	-0.00408719	-0.00127689	-0.00446655	-0.000766553	0.00164638	0.114707	0.00296897	0.00444398	0.0202995	0.0183919	-0.00989464	-0.00159361	-0.00699343	-9.70023e-05	0.0101063	0.0102547	0.0162003	-0.000183981	-0.00436862	-0.00273894	0.00016939	0.00316707	0.00106559	-0.000535419	-0.000485868	0.00634753	0.00383437	0.000335935	0.000602885	0.00306987	0.00269998	-0.0040948	-0.0103634	-0.00813353	-0.00787086	0.00788995	0.00662286	0.00636786	0.00680603	0.0128843	-0.00568407	0.0226635	0.0466535	-0.0041166	0.0355587	0.0429029	0.0218052
20003_1141168318	0.00598682	0.0064081	0.0407402	0.0120789	0.0090471	-0.00149288	-0.0257026	0.0601954	0.0639263	0.0384578	0.0881621	0.0226072	0.00291808	0.000373579	-0.0115687	0.00101592	0.0190907	0.0197343	0.0338304	-0.0255884	-0.00298823	-0.00510126	-0.00609071	0.00196419	-0.0128884	-0.00519379	-0.0382245	-0.0152336	0.0166014	-0.00659122	0.00263532	0.00828554	0.00227063	0.0196109	-0.00719119	-0.00753895	-0.0112298	0.00353305	0.00244677	0.0023206	0.0340699	0.0252211	-0.0129987	0.034542	0.0288541	-0.0293959	0.022728	0.0309428	0.021901
20003_1141164828	-0.0553349	-0.0555826	-0.031428	-0.0194708	-0.0467249	-0.0260818	0.010082	0.0851119	0.046052	0.0323802	0.0718667	0.00783884	0.0024543	-0.0122562	-0.0202852	-0.00383165	0.01622	0.0139555	0.0318285	-0.00637379	0.000339155	-0.00568404	0.00188852	0.00533692	-0.0111307	-0.00421928	-0.0161275	-0.0026437	0.00641109	-0.000970968	-0.00106634	0.00212761	-0.00282338	0.00669994	-0.0178277	-0.0275064	-0.0304157	0.0051559	-0.00264694	0.00027164	0.00525369	0.0236278	0.00861947	0.0197777	0.0170408	0.00458897	0.00996911	0.0177163	0.00717733
20003_1141157264	-0.00483292	-0.00512663	0.004959	0.0023378	-0.00493267	-0.00128555	0.00526582	0.108734	0.0132117	0.00813857	0.0288291	0.0203206	-0.00843348	0.000968339	-0.00587553	0.000273924	0.0107738	0.0114231	0.018848	-0.00415535	-0.00352744	-0.00235369	0.000142119	0.00434811	-0.00187514	-0.00165085	-0.0083698	0.00234964	0.00444627	1.45659e-05	-5.06402e-06	0.00329281	0.00337569	-0.000558206	-0.0118509	-0.0109803	-0.0105855	0.00634304	0.00476157	0.00484355	0.00965279	0.0152329	-0.00915244	0.0245062	0.0438851	-0.00449499	0.0342088	0.0416267	0.022144
20003_1141156836	-0.00752208	-0.0066482	0.0542125	0.0398569	-0.00441595	0.00153503	0.0152376	0.0504382	0.0770115	0.0252739	0.0993255	0.00721975	0.00663735	-0.00365828	-0.0142342	0.000990624	0.0141988	0.0142001	0.0303209	-0.014017	-0.0084982	-0.00869072	-0.00670434	0.00413147	-0.0137568	-0.00617551	-0.0350154	-0.00929203	0.00665263	-0.00299784	0.000197791	0.00593147	0.00184014	0.0214992	-0.00131442	-0.00552437	-0.0123442	0.00285769	0.00807274	-0.000374236	0.021878	0.0196677	-0.0197135	0.0238611	0.00497946	-0.0135755	0.00743575	0.0112382	0.00935232
20003_1141146234	0.0057725	0.00809613	0.100125	0.0474717	0.0110605	0.00202925	-0.00390316	0.0352323	0.143591	0.0504064	0.17712	0.0218615	0.012074	0.000558049	-0.0232401	0.00317983	0.0282471	0.0287734	0.057885	-0.046118	-0.00860467	-0.012256	-0.0128085	0.0017709	-0.0292189	-0.00999618	-0.0687589	-0.0279071	0.0185419	-0.00754954	0.00210958	0.00774421	0.00152028	0.047291	-0.00580629	-0.0125065	-0.0162976	0.00844346	0.0115085	0.000987498	0.052064	0.0310511	-0.0288995	0.0405412	0.0165621	-0.0472341	0.0160114	0.0258337	0.023214
20003_1141146198	0.000140938	0.000252734	0.00499765	-0.000713675	0.00391726	0.000345549	0.000169163	0.079493	0.0260657	0.0103463	0.0379839	0.0112114	-0.0021821	-0.00311442	-0.0100092	0.000987735	0.00829586	0.00849212	0.0190637	-0.000836353	-0.0019463	-0.000726763	-6.99738e-05	0.00536052	-0.0021299	-0.000923942	-0.00379077	0.00379318	0.00509765	0.00104183	0.000812177	0.00356834	0.00319493	-0.000944555	-0.00608679	-0.0102338	-0.00867612	0.00915993	0.0097765	0.00179782	0.0108309	0.0102227	-0.00508462	0.0216549	0.0284321	-0.00423219	0.0212291	0.025923	0.014982
20003_1141145896	-0.0127961	-0.0129616	-0.00370761	0.00100453	-0.0085681	-0.00403974	0.00611154	0.14946	0.00450612	0.0126948	0.0259488	0.0167906	-0.0092593	-0.00291399	-0.00662701	0.000364174	0.00953577	0.00973639	0.0179039	0.00052363	-0.00233109	-0.00257195	0.000512637	0.0039135	-0.00200908	-0.000952456	-0.00263005	0.00497307	0.00338106	-0.00101067	0.00089645	0.00274755	0.00199012	-0.00346571	-0.00986047	-0.0121626	-0.0112717	0.00827957	0.00330301	0.00659798	0.00669063	0.0147044	-0.00392066	0.0216928	0.0409125	-0.000912395	0.0323511	0.0389595	0.0187948
20003_1140923346	-0.0632057	-0.0634329	0.0595272	0.0537657	-0.0436698	-0.0167251	0.0306447	0.0480695	0.107815	0.0586663	0.150831	0.0555265	0.0110574	-0.0107746	-0.0214298	-0.00636783	0.0410437	0.040058	0.065955	-0.0654557	-0.00753214	-0.00421983	-0.00919938	0.00948903	-0.0428882	-0.00395012	-0.103573	-0.038584	0.0202303	-0.0138381	0.00156292	0.00621502	-0.00187671	0.0549848	-0.0329415	-0.0357405	-0.0476879	-0.0124411	-0.0361448	0.0060959	0.0492656	0.0701409	-0.0125975	0.0509141	0.0417058	-0.0280047	0.0357753	0.0543712	0.0431771
20003_1140922174	-0.0793683	-0.0791638	-0.044948	-0.0340407	-0.0621785	-0.0494563	0.0142415	0.0753131	0.064298	0.0363548	0.0937735	0.0074585	0.011328	-0.0171262	-0.0258347	-0.006135	0.0183086	0.0136959	0.0383115	-0.0111407	0.00312673	-0.00741136	3.72867e-05	0.00843611	-0.0191089	-0.00639342	-0.0227625	-0.00451591	0.00643506	-0.00142649	-0.000645591	0.00189948	-0.00548236	0.0124569	-0.0205744	-0.033687	-0.0379422	0.00359504	-0.00212184	-0.00330871	0.00833334	0.0274121	0.0126473	0.0224703	0.0108883	0.00280136	0.00639307	0.0145587	0.00268264
20003_1140921600	-0.0434677	-0.0438405	0.0123266	0.022946	-0.0277367	-0.00888212	-0.00611385	0.0456323	0.0834855	0.0268773	0.0978762	0.0243216	-0.000966079	-0.0165535	-0.0102146	-0.00755553	0.0124619	0.0100573	0.0203271	-0.00812043	-0.013044	-0.00979729	-0.0156878	0.00167212	-0.0279297	-0.00364475	-0.0303208	-0.0110935	0.00456365	-0.0107159	-0.00163165	0.00110496	-0.00317372	0.0137162	-0.00946224	-0.0173962	-0.0151624	0.0145426	-0.070602	0.0246283	0.0384279	0.0475117	-0.0169672	0.0316678	0.0379498	-0.0130847	0.0308137	0.040537	0.0257601
20003_1140916682	-0.063399	-0.0645776	-0.0615022	-0.0143767	-0.0680884	-0.0104114	0.00578674	0.0438638	0.00707939	0.0237832	0.115163	-0.00497376	0.00270054	-0.0328316	-0.010987	-0.0140781	0.00183566	-0.00544208	-0.00290076	-0.00266654	0.00128025	-0.000382899	0.0012762	0.00322673	6.83179e-05	0.00335713	0.0123905	0.00984879	-0.000630025	-0.00361762	-0.00134159	-0.00500796	-0.00443296	0.000401082	-0.0285032	-0.0170892	-0.0282429	0.00622426	-0.010434	-0.00370038	-0.0126308	0.020522	0.0184345	-0.000801776	0.000317839	0.0144718	0.0058395	0.00489012	-0.00128702
20003_1140916356	-0.0121696	-0.011578	0.0499058	0.036948	-0.00850095	-0.00083067	0.011607	0.0559676	0.0705979	0.0241734	0.092835	0.0158647	0.0062099	-0.00232691	-0.014078	-0.0020079	0.0162386	0.0154575	0.0314331	-0.0170586	-0.00535466	-0.00552369	-0.00273606	0.00306529	-0.0144419	-0.00649703	-0.0320206	-0.00931489	0.00820551	-0.00437864	0.00125294	0.00625059	0.000770948	0.0190955	-0.00550745	-0.0126988	-0.0141052	0.00582946	0.00672	0.00153699	0.0230338	0.0173787	-0.0170771	0.0232599	0.00923591	-0.0139154	0.0100233	0.0166999	0.00981042
20003_1140916282	-0.0141882	-0.0149948	0.0149518	0.0149535	-0.00891932	-0.00353071	0.027539	0.0731209	0.0389744	0.0149302	0.0519033	0.0208935	-0.00405395	-0.0057979	-0.0100901	-0.0014239	0.0108305	0.0100313	0.0224286	-0.000979245	-0.0112001	-0.0109945	-0.00835104	3.21615e-06	-0.0126971	-0.00502507	-0.0187068	-0.00670613	0.00369148	-0.00487065	-0.000241124	0.00373216	-0.000252044	0.00345407	-0.00561079	-0.0161954	-0.0105494	0.00942108	-0.0304033	0.022752	0.0230266	0.0269916	-0.0128777	0.0276722	0.0413208	-0.00485847	0.0294799	0.0388426	0.0226645
20003_1140911730	-0.00798425	-0.00804304	-0.0110102	-0.00516935	-0.00861351	-0.00219349	0.000109475	0.0915979	0.00348091	0.00713548	0.0387375	0.0128898	-0.0058082	-0.00498714	-0.0084565	-0.000785922	0.00610149	0.00633838	0.0130963	0.000564222	-0.000263628	-0.00158961	0.00365315	0.00369954	0.0054208	0.00173548	0.00434977	0.00701234	0.00333489	0.00101151	-0.000645218	0.00195831	0.00124198	-0.00623121	-0.00931822	-0.00716043	-0.00766415	0.00633471	0.00278339	0.00437904	0.004372	0.0120045	-0.00276343	0.0155269	0.0323904	-0.00200166	0.0235282	0.0287669	0.0146124
20003_1140910766	-0.00154436	-0.00208862	0.0338582	0.0149762	0.00112616	-0.00234626	-0.0184251	0.0738587	0.0441925	0.026401	0.0622349	0.0277631	-0.00122506	0.000475294	-0.0101795	0.000581524	0.018066	0.0187074	0.0319028	-0.0269238	-0.00605137	-0.00504683	-0.0079944	0.00441585	-0.0179596	-0.00255531	-0.0409071	-0.0148661	0.0113064	-0.00491561	0.000932951	0.00505115	0.00371689	0.0152983	-0.0132773	-0.012522	-0.0152324	0.00210905	-0.00094181	0.00292928	0.0273668	0.0235766	-0.0121549	0.0367935	0.0365106	-0.0227113	0.0303487	0.0399973	0.0264506
20003_1140909708	-0.0262793	-0.0254734	0.0646689	0.0513107	-0.00918123	-0.00857683	0.0137791	0.0628534	0.0692638	0.0376464	0.0940692	0.0355797	0.00414455	-0.0027798	-0.0160142	-0.00144928	0.0224792	0.0203818	0.0441416	-0.0372924	-0.0143632	-0.0110392	-0.0157627	0.00258057	-0.0296477	-0.00337494	-0.0689004	-0.0275479	0.0107947	-0.00823457	0.00115685	0.00590347	0.000739457	0.0302542	-0.0179815	-0.02436	-0.0267777	0.00201338	-0.00591456	0.00269476	0.0420181	0.028628	-0.0120697	0.0459144	0.0225294	-0.0240069	0.0202378	0.0329644	0.0250107
20003_1140888570	0.00383091	0.00357392	0.00545343	0.00505202	0.00924972	-0.000127501	-0.00746113	0.0901419	0.0213474	0.0124041	0.0371467	0.0106744	-0.00681767	-0.000542056	-0.00836324	2.28941e-05	0.00887993	0.0090703	0.0181647	-0.000429993	-0.00390757	-0.00397064	0.000775277	0.00322368	-0.00104982	-0.00195136	-0.00359674	0.00414871	0.00494948	-8.99791e-05	0.00262973	0.00459381	0.00150107	-0.00398644	-0.00495852	-0.00662512	-0.0048396	0.00529689	0.0068386	0.00512684	0.0111091	0.0152704	-0.00712969	0.0214716	0.03157	-0.00413791	0.0242358	0.0298251	0.0137835
20003_1140888560	0.00946654	0.00998186	0.0648262	0.034593	0.0156401	0.00183371	0.0094044	0.0440454	0.0873672	0.0221596	0.11498	0.0137819	0.00322165	0.00216185	-0.00843101	0.00363985	0.0160802	0.0162398	0.0315283	-0.0180931	-0.00457495	-0.00546036	-0.00413578	0.00210092	-0.011625	-0.00556279	-0.0353338	-0.0123471	0.0126739	-0.0047725	0.00211221	0.00419169	0.0011165	0.0255014	-0.00230739	-0.00402221	-0.00787243	0.00617753	0.0136784	-0.00211156	0.0323908	0.0129388	-0.021143	0.0274689	0.0119256	-0.021557	0.010549	0.0188519	0.0128713
20003_1140888552	-0.00135673	-0.000865583	0.0443079	0.0276257	0.000722431	-0.000524863	0.0132875	0.0553723	0.0605309	0.0157027	0.0822274	0.0189042	0.00543902	-0.0021857	-0.0113149	-0.000548191	0.0162465	0.015263	0.0309142	-0.0158368	-0.00377216	-0.00383207	-0.00478433	0.00344985	-0.0117245	-0.0042669	-0.0276093	-0.00852795	0.00812542	-0.00257539	0.00109578	0.00655489	0.000303572	0.0163796	-0.00929475	-0.0156878	-0.0152606	0.00724763	0.0117637	0.000273296	0.0235174	0.0151496	-0.0147887	0.0251999	0.0170199	-0.00912081	0.0143899	0.0209894	0.015839
20003_1140888266	0.0139371	0.0141926	0.054015	0.0350805	0.0368824	-0.00278193	0.0121591	0.058594	0.0746703	0.0344385	0.0903071	0.0155759	0.0045157	-0.000331752	-0.016612	0.0030027	0.0203466	0.0189348	0.0374517	-0.0210814	-0.00537082	-0.00600644	-0.00738216	0.00410649	-0.0181599	-0.00303441	-0.046797	-0.0183973	0.0120058	-0.00456106	0.00138551	0.00897995	-0.000617994	0.0222519	-0.00193005	-0.0110563	-0.0106431	0.00873065	0.0116949	0.000980357	0.0375002	0.0163108	-0.00843491	0.0340838	0.0138811	-0.0229723	0.0106725	0.018506	0.0152592
20003_1140884600	-0.00994097	-0.00835016	0.160226	0.0939973	0.0144637	0.0221482	0.0791138	0.0316096	0.144872	0.0188642	0.179257	0.0591493	0.00484332	0.00557659	-0.00962096	0.00431698	0.0257325	0.0265903	0.0548133	-0.0284387	-0.0221448	-0.0191454	-0.022463	-0.00685249	-0.034529	-0.014034	-0.0989004	-0.0447557	0.0160009	-0.0174604	0.00204374	0.00726576	0.00444588	0.0500375	-0.00187133	-0.00889837	-0.0199929	0.00376059	-0.000441327	0.00157703	0.0775909	0.0300352	-0.0324382	0.0692251	0.0148561	-0.0307696	0.019168	0.0342604	0.0379869
20003_1140884516	-0.0532696	-0.052854	-0.0159055	0.0148135	-0.0488525	-0.0120472	0.00560081	0.0598685	0.0622089	0.0309535	0.064695	0.00662131	0.000601666	-0.0197204	-0.0157453	-0.00876231	0.0056381	-0.000189286	0.0110224	-0.00294351	0.000999971	-0.00460748	0.00529261	0.00110216	-0.00683617	-0.00474392	-0.00604878	0.00340752	0.00464333	-0.00353073	-0.000350495	-0.000340151	-0.00321212	0.00122215	-0.0104881	-0.0133075	-0.0195282	0.00226694	-0.0136191	0.00200069	0.000782965	0.0195972	0.00684052	0.0116036	0.00929444	-0.00310718	0.0126891	0.0115005	0.00342607
20003_1140884512	-0.00359661	-0.00342311	-0.000906678	0.00100312	-0.00203163	-0.00158311	0.00234664	0.117435	0.00591892	0.00474745	0.0212272	0.0186719	-0.0121734	-5.26825e-05	-0.00531638	0.00132321	0.0104596	0.0112381	0.0180208	0.00106358	-0.00350689	-0.0019219	0.000169209	0.0035528	0.000157561	-0.00122725	-0.00056085	0.00631477	0.00390557	0.000141601	0.00119771	0.00267703	0.00325903	-0.00543908	-0.00851744	-0.0089097	-0.00731863	0.00864505	0.0046813	0.00803595	0.00807058	0.0137643	-0.00697161	0.0238997	0.0482645	-0.00334394	0.0365256	0.0446727	0.0230427
20003_1140884488	-0.0281193	-0.0307538	0.0432629	0.0458035	-0.0165604	-0.000330308	0.0137628	0.0412817	0.0804951	0.045657	0.122573	0.0189837	0.0037621	-0.00523026	-0.00988079	-0.00236537	0.0279157	0.0280251	0.0381737	-0.0274052	-0.00474021	0.0023298	-0.00482998	0.0110213	-0.0192746	-0.00357585	-0.0587216	-0.0177227	0.0106016	-0.00806124	0.00130088	0.00291737	0.00166546	0.0312144	-0.0083761	-0.00720776	-0.0170398	-0.00731594	-0.014044	0.0040866	0.0218806	0.0415321	-0.0124056	0.0262914	0.0207278	-0.0151957	0.0195445	0.0269244	0.0235109
20003_1140884444	-0.0270239	-0.0266668	0.0192714	0.0178161	-0.0167787	-0.00724151	0.0151242	0.0726394	0.0479507	0.0299247	0.0723123	0.0295822	-0.00318822	-0.00491679	-0.011356	-0.00168721	0.0188407	0.0180023	0.0316559	-0.0223791	-0.00638707	-0.000942592	-0.00388657	0.00640471	-0.0163808	-0.00234362	-0.0412543	-0.0128426	0.010174	-0.00423149	0.000341365	0.00661839	-0.00142311	0.0175606	-0.0137708	-0.0188925	-0.0227362	-0.00276878	-0.012655	0.00753269	0.0220323	0.0345663	-0.00602875	0.0284232	0.0360412	-0.0122151	0.0282096	0.0366976	0.0248801
20003_1140883504	-0.0273293	-0.0263284	0.0139022	0.018199	-0.01858	-0.00528827	0.0153737	0.0475298	0.0693416	0.0249134	0.0936465	0.00930044	-0.00514481	-0.00648754	-0.00950559	-0.00116629	0.00748733	0.00635163	0.0158042	0.00101548	-0.00845718	-0.00355222	-0.0058505	0.00180831	-0.0106354	0.00153123	-0.0167989	-0.000246637	0.00316038	-0.000585734	0.0021431	0.00219354	-0.00462125	0.0099631	0.00344114	-0.012437	-0.0104936	0.0085556	-0.0177702	0.0111029	0.0162469	0.0172566	-0.0105704	0.0246653	0.0126388	-0.00212183	0.0119608	0.0174677	0.014907
20003_1140883066	-0.0134079	-0.0135772	0.0626696	0.0379491	0.0103504	0.0026857	0.0406802	0.0459185	0.0827293	0.0200182	0.10626	0.0356655	-0.00123293	0.00102471	-0.00862872	0.00140731	0.0179431	0.016178	0.0328662	-0.0110278	-0.0133953	-0.011796	-0.0157598	-0.00150488	-0.0213554	-0.00612978	-0.0512744	-0.0243675	0.0106941	-0.00838345	0.00267371	0.0054535	0.00416865	0.0196138	-0.00338961	-0.0169181	-0.0167752	0.00706704	-0.00859749	0.00716249	0.0434706	0.0171538	-0.0167638	0.0426692	0.0236043	-0.013063	0.0202543	0.0348177	0.0279216
20003_1140882800	-0.000925997	-0.000653479	0.000469491	-0.0010419	0.00197605	-0.000150438	0.00153594	0.0979864	0.0149686	0.00449544	0.0303105	0.0170862	-0.00981216	0.00174992	-0.00404923	0.00312131	0.00721369	0.00730837	0.0133152	0.00151249	-0.00511514	-0.00241004	-0.00132698	0.000722148	-0.00176559	-0.00137442	-0.00193301	0.00538211	0.00173444	-0.000806397	0.000428001	0.00289468	0.00211864	-0.00473542	-0.00712817	-0.00715951	-0.00580457	0.00590297	0.00154419	0.00807009	0.00826896	0.011593	-0.00861824	0.0210248	0.0402424	-0.00330458	0.0311246	0.0361738	0.0189602
20003_1140881856	-0.0230756	-0.0222095	0.0323661	0.0192101	-0.0193186	-0.00437821	0.0353592	0.0498869	0.07997	0.0282712	0.106225	0.0332753	0.00192043	-0.00099709	-0.00631577	-0.00400899	0.0151084	0.0134096	0.0290518	-0.022678	-0.00505104	-0.0046613	-0.00647175	0.0020678	-0.0167374	-0.00241844	-0.0433362	-0.019243	0.00620515	-0.00588264	0.000956534	0.0018183	-0.00270871	0.0203722	-0.0130886	-0.0195835	-0.0198074	-0.00468403	-0.0134697	0.00612621	0.021854	0.0284115	-0.00955046	0.0277642	0.0310911	-0.0154389	0.0239342	0.0346123	0.0272479
20003_1140879802	0.00746791	0.00775154	0.115743	0.0597503	0.0105071	-0.00554213	0.0351959	0.0324775	0.154924	0.0252264	0.198338	0.0416112	0.0193489	-0.00115836	-0.0206633	0.00105297	0.0347624	0.0325077	0.0606279	-0.0390027	-0.000695434	-0.00778645	-0.00688828	0.00552374	-0.0259101	-0.0125632	-0.0716239	-0.02923	0.0202584	-0.00916542	0.00234343	0.010929	-0.000472915	0.0490136	-0.00990172	-0.0215915	-0.0272643	0.00749996	0.023685	-0.00869489	0.0585195	0.0252284	-0.0429192	0.0446005	0.00792241	-0.0319119	0.00851344	0.0221921	0.0233148
20003_1140879778	0.0086954	0.010147	0.0865345	0.0555798	0.014935	-0.00238295	0.0175121	0.0500858	0.0806898	0.0188167	0.113663	0.0220004	0.00564159	0.00104583	-0.0138562	0.00046546	0.0180418	0.0188543	0.0376656	-0.0223497	-0.0112487	-0.00904152	-0.0087243	0.00122847	-0.0184016	-0.00685419	-0.0513613	-0.0169114	0.0109761	-0.00422072	0.00148785	0.00832547	-0.000452285	0.0296013	-0.00655289	-0.0108734	-0.0147305	0.0144239	0.00363984	0.00333174	0.0407278	0.0161711	-0.0292592	0.0353393	0.0106653	-0.0189429	0.00807214	0.018689	0.0194903
20003_1140879760	0.0156387	0.0148183	0.0671601	0.0356872	0.0234027	0.0021837	-0.0735505	0.0454978	0.0935555	0.0421889	0.12843	0.0142133	0.00540669	-0.000647935	-0.0171968	0.00177959	0.0242139	0.0234723	0.041293	-0.0293541	-0.00598297	-0.00638676	-0.00666021	0.00255749	-0.0188258	-0.0084794	-0.0507469	-0.0224257	0.0193347	-0.00948748	0.00315934	0.00750971	0.00159284	0.026823	-0.00741623	-0.0063632	-0.0116246	0.00766299	0.00989292	0.0012672	0.0457104	0.0209794	-0.0139603	0.0359246	0.00984687	-0.0315237	0.0105392	0.0159482	0.0150565
20003_1140879628	-0.00338786	-0.00325057	-0.000635592	8.43114e-05	-0.00267234	-0.000958695	0.00267087	0.114187	0.00769749	0.00517945	0.0230982	0.0195162	-0.0100281	-0.00110629	-0.00633503	0.000501036	0.0100895	0.0105786	0.017987	-0.000648402	-0.00454091	-0.00217105	0.000528672	0.00313195	0.000512259	-0.0004781	-0.00217675	0.00404446	0.00366813	-0.000321393	0.000737496	0.00222638	0.00249213	-0.00326887	-0.0103884	-0.00922887	-0.00984058	0.00738688	0.00411625	0.00798431	0.00864397	0.0156388	-0.00657027	0.0241728	0.0475667	-0.00460693	0.0358554	0.0442251	0.0230498
20003_1140879616	-0.0677385	-0.0646513	0.0244452	0.0303068	-0.0437334	-0.0118564	0.085511	0.052047	0.0942729	0.0552495	0.132069	0.0290573	0.0112931	-0.0159401	-0.0237349	-0.0080267	0.0257623	0.0227698	0.0471525	-0.0358288	-0.016074	-0.0142185	-0.0174003	0.00571337	-0.0354582	-0.00409489	-0.0748868	-0.0305154	0.014285	-0.0100685	-0.000788025	0.00706579	-0.0041879	0.0356911	-0.0205875	-0.0354412	-0.0422413	0.00864706	-0.0618857	0.0182882	0.0216646	0.0577891	0.00115277	0.0340954	0.0329196	-0.0120177	0.0257882	0.0402998	0.0238411
20003_1140879406	-0.0158693	-0.0162927	0.0381162	0.0265353	-0.0142208	-0.00711773	0.0165481	0.0438752	0.0700465	0.0308385	0.107675	0.0313919	0.00336124	0.00226344	-0.00597122	-0.00108637	0.0138111	0.0154264	0.0297882	-0.0220993	-0.0102129	-0.00773925	-0.00877712	0.00245492	-0.0182721	-0.00596	-0.0366686	-0.0163964	0.00770839	-0.00849091	0.000482977	-0.000159233	-0.00185981	0.0264637	-0.00924774	-0.0113066	-0.0123853	-0.00306675	-0.02278	0.0111716	0.0297139	0.0374551	-0.0167141	0.0285263	0.0310864	-0.0219584	0.0234359	0.03272	0.026817
20003_1140876146	-0.00188574	-0.00183099	-0.00107478	-0.00101948	-0.00071946	-0.00118447	0.000688811	0.113581	0.0081685	0.00543203	0.0233488	0.0177799	-0.0108697	-0.000437535	-0.0046958	0.00155526	0.00908962	0.00933583	0.0161373	0.00203352	-0.00371069	-0.00224043	0.000818241	0.00211117	0.000994983	-0.00128285	0.000150011	0.00582801	0.00233393	0.000512067	0.000586086	0.00285574	0.00309271	-0.00454173	-0.00872229	-0.00815143	-0.00744327	0.00577777	0.00508063	0.00641594	0.00714515	0.0134598	-0.00790601	0.0223036	0.0437152	-0.003244	0.0338362	0.0409493	0.0215811
20003_1140876136	-0.00138061	-0.00095702	-0.00398934	-0.00461039	0.00236157	-0.00125839	0.00232245	0.0534901	0.0403633	0.0141713	0.061585	-0.000851623	-0.00609375	-0.00157366	-0.00173912	0.00174992	-0.00374566	-0.00336157	0.00285377	0.00841299	-0.00763229	-0.00434615	-0.00364221	-0.00067907	-0.000820578	-0.000731281	0.00605834	0.00733329	0.000951319	0.000226283	0.00155529	0.000731074	-0.0015202	-0.00660148	0.00090483	-0.00399974	0.00149022	0.00348103	-0.00326755	0.00648621	0.00652348	0.00881592	-0.00851274	0.0120681	0.011168	0.000431	0.0082752	0.00885827	0.00451012
20003_1140875408	0.0504396	0.0501464	0.096875	0.0500204	0.0571063	0.0106475	0.00674348	0.0497709	0.0807943	0.00918126	0.0911314	0.0178376	0.00104529	0.0143168	-0.00863548	0.0090461	0.0129396	0.0192622	0.02772	-0.0218262	-0.00542418	-0.00398139	-0.00864991	-0.000306693	-0.0102672	-0.00169422	-0.0360646	-0.0176305	0.0112451	-0.00210096	0.000945107	0.00599409	0.00329304	0.0271173	0.00311594	0.0102359	0.012095	0.00555544	0.0188924	0.00486222	0.0370688	0.0123537	-0.0299738	0.0281815	0.0111421	-0.032123	0.0132324	0.0192783	0.0218277
20003_1140874930	-0.0305912	-0.03035	0.0123673	0.00149147	-0.0125834	-0.0118977	0.0232051	0.0688665	0.0530717	0.0256925	0.0787612	0.0152995	-0.00133471	-0.00448471	-0.0130185	-0.00178637	0.0121386	0.0120208	0.0279005	-0.00902065	-0.0101184	-0.00876691	-0.0116247	0.00178801	-0.0210774	-0.00716597	-0.0392578	-0.0113732	0.00387749	-0.00357398	0.00116776	0.00189524	-0.00106554	0.0107631	-0.00797318	-0.0118293	-0.0143202	0.00231139	-0.0115684	0.00669911	0.026472	0.024894	-0.00462033	0.0298799	0.0222778	-0.00940408	0.0163236	0.023511	0.0126419
20003_1140874866	-0.0074554	-0.00757894	-0.00401597	-0.000218593	-0.00659507	-0.00477138	0.00206246	0.102883	0.0126789	0.00421775	0.0256635	0.018136	-0.00972446	-0.00231995	-0.00529643	-0.000350073	0.00847752	0.00969056	0.0156323	0.000156056	-0.003805	-0.00218167	0.000236343	0.00271078	-0.000769364	-0.00107417	-0.0015895	0.00501508	0.00236713	0.000757983	0.000957624	0.00340222	0.00317638	-0.00365957	-0.00997607	-0.00943109	-0.0083031	0.00551176	0.00387196	0.00605526	0.00656117	0.0137736	-0.00505559	0.0212079	0.0436298	-0.00381274	0.0334902	0.0411227	0.0208674
20003_1140874744	-0.00280734	-0.0024725	0.0870747	0.0448814	0.0148299	0.0106487	0.0441619	0.0503252	0.0799625	0.00803857	0.106148	0.0379305	0.00100521	0.00437996	-0.00833763	0.00182812	0.0184081	0.0204218	0.0369273	-0.0163539	-0.0133409	-0.0117203	-0.0102403	-0.00180862	-0.019476	-0.00825923	-0.0554535	-0.0254388	0.0102623	-0.00806384	0.00195083	0.00576928	0.00465982	0.0273918	-0.00761243	-0.0081332	-0.014809	0.00942655	0.00295533	0.00119842	0.0473948	0.0191874	-0.018562	0.0474257	0.0238862	-0.0195992	0.0198561	0.0317462	0.0240132
20003_1140874420	-0.0298219	-0.0285677	0.0375293	0.0271546	-0.0145577	-0.00496919	0.011904	0.0718947	0.056437	0.038591	0.0838391	0.0308206	0.00355955	-0.00427727	-0.0160646	-0.000806857	0.0231935	0.0237819	0.0417187	-0.0336619	-0.00496666	-0.00150811	-0.00640972	0.00961347	-0.0192028	-0.00122577	-0.050684	-0.02128	0.0101511	-0.00182636	0.00134219	0.00642438	0.00142613	0.0225831	-0.0144134	-0.0173091	-0.0237527	-0.00395612	-0.00516077	-3.22103e-06	0.0281255	0.0368174	-0.00563031	0.0370246	0.0277997	-0.0214521	0.021544	0.0333916	0.0266905
20003_1140871692	-0.0053146	-0.00537896	0.00587964	0.00436701	-0.000685496	-0.00229924	0.00520931	0.11336	0.0120472	0.0108823	0.02887	0.0231582	-0.00931498	0.000446285	-0.00696423	0.000764974	0.0123466	0.0128616	0.0222973	-0.0035727	-0.00675323	-0.00461994	-0.00454927	0.00340382	-0.00605431	-0.000579463	-0.0132369	-7.43442e-05	0.00544217	-0.000360331	0.000804982	0.00445471	0.00242124	0.000354185	-0.00963442	-0.0114705	-0.0102772	0.0058226	-0.0028419	0.00718488	0.0128889	0.0199128	-0.00617395	0.0305603	0.0497252	-0.00581079	0.0380805	0.0467515	0.0244442
20003_1140871310	-0.0385573	-0.0400977	-0.00622796	0.0405252	-0.0311971	0.00169862	0.0149846	0.000431501	0.0194829	0.0254086	0.203849	0.0089869	-0.0160088	-0.00281041	0.0174376	-0.000242661	-0.0111235	-0.00724278	-0.0290092	0.0221347	-0.0095	0.00261011	-0.00754912	-0.00296221	-0.00304295	0.00981223	-0.0125527	0.0109302	-0.0120393	-0.00956721	0.00352461	-0.0131777	-0.000890298	0.0033816	0.0237625	0.0211141	0.0310103	-0.0296121	-0.0639294	0.0165681	0.00154346	0.0549778	-0.00447877	0.00641239	0.0236027	-0.00811408	0.0179372	0.0206774	0.0223037
20003_1140870570	-0.0161604	-0.0153927	-0.00567892	-0.00502123	-0.0109923	-0.00703524	0.00696165	0.0821634	0.0252067	0.0149505	0.0489447	0.0199375	-0.00483149	-0.00366942	-0.00786485	0.00103321	0.00813856	0.00671442	0.0172089	-0.0054517	-0.00335239	-0.00332122	-0.00305342	0.00126636	-0.0057982	-0.00153482	-0.00895002	-0.000927515	0.00746734	-0.00281524	-0.000349813	0.00228818	-0.000195462	0.00255706	-0.00842845	-0.0122638	-0.011368	0.00503709	0.000385611	0.00297984	0.00854292	0.0146662	-0.00078606	0.019631	0.0333688	-0.00381342	0.0258399	0.0317998	0.0171894
20003_1140870504	-0.00235834	-0.00273484	-9.41926e-05	-0.000508303	-0.00238557	-0.00170319	0.000595121	0.118184	0.00710403	0.00498903	0.0222387	0.0202951	-0.010014	0.000119206	-0.00517564	0.00109012	0.010515	0.0112205	0.018128	-0.00124732	-0.00315314	-0.00224905	0.000185107	0.00369464	-0.000118623	-0.000911508	-0.0035416	0.00452511	0.00420142	-0.000755834	0.000765893	0.00290531	0.00311159	-0.00387726	-0.010114	-0.00936248	-0.0093058	0.00862545	0.00608221	0.00677779	0.00872522	0.0135597	-0.00667886	0.0245531	0.0476704	-0.00404994	0.0368834	0.0449049	0.0234989
20003_1140869176	-0.00233172	-0.00253922	-0.00861752	-0.00330296	-0.00375385	0.00139349	0.00151777	0.110532	-0.00177321	0.000110378	0.0181375	0.0186603	-0.0121251	-0.000475794	-0.00196099	0.00115265	0.00532124	0.00696969	0.0111342	0.00422606	-0.00248599	-0.00137853	-0.000532423	0.00154413	0.00177102	0.00124973	0.00271052	0.00713394	0.00180586	0.000461274	-0.000385541	0.0020544	0.00408679	-0.00718804	-0.0114438	-0.00755552	-0.00707966	0.0086649	0.0050202	0.00635082	0.0044232	0.0102152	-0.00376754	0.0205451	0.0437514	0.000517748	0.033423	0.040376	0.0196753
20003_1140868226	0.0344966	0.0349533	0.170485	0.0798968	0.0466301	0.00240845	-0.0183428	0.0233212	0.223965	0.0647514	0.355485	0.030332	0.0326053	0.00202249	-0.0415813	0.00401771	0.0480774	0.0486987	0.0978876	-0.075587	-0.00147945	-0.0130376	-0.00453706	0.00904427	-0.0324559	-0.0206432	-0.106338	-0.05027	0.0381369	-0.012963	0.00563069	0.0211595	0.00517183	0.0782595	-0.00773326	-0.0193822	-0.0249445	0.0134466	0.0285979	-0.0041009	0.09949	0.0395126	-0.0438033	0.0675478	0.0205619	-0.0799324	0.0101104	0.0337866	0.0337048
20003_1140866738	-0.00562712	-0.00558187	0.106388	0.068956	-0.0010585	0.00123821	-0.146766	0.0339531	0.147546	0.0421367	0.198417	0.0222932	0.0158275	-0.00471199	-0.0223478	-0.00238269	0.036549	0.0360774	0.0621211	-0.0614058	-0.00932688	-0.00707602	-0.00842857	0.00726419	-0.0323294	-0.0136845	-0.0839739	-0.029297	0.0179408	-0.0112979	0.00119702	0.0124704	0.001072	0.0584055	-0.0267195	-0.0206489	-0.0348315	0.00863947	0.0235317	-0.00534421	0.0610482	0.0295891	-0.0221681	0.0464191	0.00785912	-0.0324988	0.0103382	0.0226995	0.0202971
20003_1140865716	-0.0199984	-0.0189606	0.00835645	0.00813886	-0.0116558	-0.00475205	0.00914495	0.0926982	0.0285943	0.0203486	0.0475625	0.0287907	-0.00420416	-0.0018181	-0.00986414	-0.000193756	0.0153896	0.0149245	0.0295965	-0.0109963	-0.00894039	-0.00614091	-0.00693784	0.0031387	-0.0118979	-0.00213444	-0.0257536	-0.00858135	0.00735359	-0.0010345	0.000731576	0.00360168	0.00150436	0.00824747	-0.0148116	-0.0194583	-0.0188034	0.00571172	-0.0100904	0.00725581	0.0176301	0.0265704	-0.00580931	0.0325019	0.0410228	-0.00813456	0.0327391	0.0428976	0.0249871
20003_1140865634	-0.0600079	-0.0601728	0.0860201	0.059297	-0.0424691	-0.0179632	0.033415	0.0492986	0.176722	0.092337	0.217312	0.0349529	0.0242833	-0.0117052	-0.0298906	-0.00346991	0.0431672	0.0408557	0.0725037	-0.0617883	-0.012004	-0.0102811	-0.0136872	0.0130384	-0.044132	-0.0119766	-0.0950896	-0.0378637	0.0212774	-0.0174868	0.00240994	0.00779212	0.00126308	0.0627015	-0.0178423	-0.0245405	-0.0385126	-0.0123229	-0.0323857	0.00780893	0.053038	0.074677	-0.0231204	0.0547845	0.0148887	-0.0394037	0.0133101	0.0324985	0.0319068
20003_1140864992	-0.0443482	-0.0422386	0.0468272	0.0410624	-0.0221059	-0.0066384	0.0369765	0.0582498	0.0775104	0.0518962	0.109074	0.0500916	0.00250949	-0.00522409	-0.016217	-0.00369597	0.0304803	0.0299942	0.053182	-0.0422318	-0.0143155	-0.00681269	-0.0189727	0.00612751	-0.0386118	-0.00109125	-0.0903376	-0.0373765	0.0167782	-0.0086902	0.000881922	0.00497857	-0.0034464	0.0356567	-0.0155378	-0.0298028	-0.034349	-0.0140296	-0.0450167	0.0102343	0.0369899	0.0647445	-0.0081917	0.0453002	0.0490359	-0.0226019	0.0385872	0.0540178	0.0385712
20003_1140864952	0.00107878	0.0014542	0.00464784	0.00312023	0.000899502	0.0011216	0.00124341	0.113181	0.00798585	0.00374936	0.0223318	0.0198263	-0.0113302	0.00171804	-0.00503562	0.00180017	0.00949854	0.0106487	0.0178327	-0.000945795	-0.00376883	-0.0023452	-0.000604419	0.00348749	-0.000433955	-0.000252504	-0.00230537	0.00523029	0.0025776	-0.000367151	0.000446682	0.0032689	0.00347316	-0.00310517	-0.00924253	-0.00835289	-0.00747412	0.00798956	0.00742295	0.00645676	0.00894855	0.0116261	-0.00862576	0.0238667	0.0461713	-0.00420207	0.0347864	0.0429324	0.0230252
20003_1140864752	-0.0394642	-0.0391806	0.0798189	0.0515622	-0.0253379	-0.0123793	0.0244763	0.0500188	0.140915	0.0697238	0.16889	0.0320891	0.0116522	-0.00796403	-0.0223103	-0.00274278	0.0364164	0.0354309	0.0606434	-0.0593585	-0.0111591	-0.00702448	-0.0131808	0.0112139	-0.0357451	-0.00629777	-0.0785884	-0.0340057	0.0158152	-0.0108008	0.000493919	0.00701492	0.000151759	0.0579447	-0.0169547	-0.0183237	-0.0313064	-0.0031725	-0.0190978	0.00955799	0.045103	0.0594947	-0.0225795	0.0455053	0.0144351	-0.0363074	0.013808	0.0268797	0.0248062
20003_1140864070	-0.00203624	-0.00199622	0.0031523	0.00248775	-0.00100498	-0.001436	0.00182548	0.116158	0.00710325	0.00635157	0.0222767	0.0219804	-0.0107432	0.000836993	-0.00522398	0.000938008	0.0117047	0.0124824	0.020099	-0.00315993	-0.00441363	-0.00218155	0.000142051	0.00388209	-0.000232132	-0.000722955	-0.00544938	0.00387943	0.00394053	0.000371094	0.000755188	0.00298393	0.00330624	-0.00222471	-0.0107284	-0.00973239	-0.00900649	0.00620031	0.00451295	0.00677829	0.00941295	0.0158281	-0.00784752	0.0254706	0.0494324	-0.004727	0.0376889	0.0459271	0.0242663
20003_1140862382	-0.00428944	-0.0046534	0.00352516	0.00293111	-0.0052137	0.000276842	0.00863533	0.0532296	0.0434904	0.00976898	0.0619675	0.00950835	-0.00560474	0.00253913	0.000822479	0.00190217	-0.00238822	-0.00174018	0.000221831	0.00906817	-0.00389788	-0.00253666	-0.0025502	-0.00195808	-0.000664382	-0.000388466	-0.00074505	0.00414472	-0.00085532	-0.00139509	-5.74759e-05	-0.00286585	0.000712483	-0.0076713	-0.000808969	-0.000715176	0.00174196	0.000423295	-0.010191	0.00839757	0.00348247	0.00938117	-0.00421579	0.0125076	0.0202527	0.00265546	0.0188239	0.0190099	0.0109051
20003_1140862236	-0.0061362	-0.00706591	0.00588892	-9.54127e-05	-0.00364194	-0.00349726	0.00936426	0.102367	0.0177334	0.00951429	0.0348682	0.0265832	-0.00776544	-0.000985923	-0.00721503	-0.000353735	0.0138074	0.014693	0.0232361	-0.0101165	-0.00334882	-0.00136937	-0.00101863	0.00545998	-0.00598072	-0.000236208	-0.0154168	-0.002765	0.00605759	-0.00114039	0.000322981	0.00409695	0.00260002	0.00176658	-0.0114317	-0.0142387	-0.0129576	0.00500437	0.00535625	0.00557359	0.0140077	0.0172489	-0.00706578	0.0256337	0.0504204	-0.012626	0.0378938	0.0477942	0.0279653
20003_1140861998	-0.0203419	-0.0211551	0.0231065	0.0134885	-0.0190313	-0.000239984	0.0345558	0.026643	0.111225	0.0234709	0.135993	0.0213106	-0.00176191	-0.000886453	-0.000170089	-0.00129647	0.00333234	0.00533004	0.00891985	-0.00886695	-0.00609625	-0.00527301	-0.00904485	-0.00176877	-0.0124418	0.000613828	-0.0288231	-0.00608364	0.00142169	-0.00690191	-0.00195046	-0.00435997	-0.000810907	0.011155	-0.00283583	-0.0066369	-0.00566631	-0.00580598	-0.0200931	0.00904074	0.0147003	0.025787	-0.0101656	0.0130803	0.0202457	-0.00948896	0.0229274	0.025652	0.0199584
20003_1140861958	0.0125328	0.0126239	0.181362	0.0847718	0.0242026	0.00176691	0.0113795	0.0280132	0.277498	0.0530765	0.325467	0.0398414	0.0320959	-0.00393923	-0.0410172	0.00233534	0.0536988	0.0521857	0.103651	-0.0813596	-0.00619764	-0.0131714	-0.00971268	0.00805413	-0.0401223	-0.0221171	-0.10905	-0.0494719	0.0333759	-0.0129019	0.00518257	0.021058	0.00272655	0.0911204	-0.010138	-0.0267624	-0.0350465	0.0161644	0.0416612	-0.0113982	0.0878308	0.0375296	-0.0532099	0.065538	0.0151005	-0.0679505	0.00577464	0.0290946	0.0299665
20003_1140861832	-0.00830787	-0.00822268	-0.00845033	0.0030872	-0.00921141	0.00377835	0.00534423	0.0902375	0.00472816	0.00185672	0.0291259	0.0158078	-0.0134547	-0.00609819	-0.000837491	-0.00138856	0.00013426	0.00132643	0.00422951	0.00915498	-0.00352007	-0.00237154	-0.00242573	-0.000812223	-0.00087694	-0.00211484	0.00180532	0.00861512	0.000617711	-0.0028773	-0.000227876	-0.000568177	0.0014939	-0.00887067	-0.00842022	-0.0082391	-0.00724107	0.00796926	-0.00277726	0.00696995	0.00246092	0.00691032	-0.000498312	0.0154855	0.0350225	0.00395016	0.0299664	0.0322488	0.0163995
20003_1140861008	-0.000117695	-0.000123888	0.00322898	0.00127306	-0.000101067	0.000192772	-0.00267022	0.116125	0.00736914	0.00526189	0.0227256	0.0223187	-0.0109978	0.000473424	-0.00569245	0.0010863	0.0113263	0.0123212	0.019657	-0.00355858	-0.00433806	-0.00207006	-0.000349476	0.00386905	-0.000557189	-0.000830295	-0.00436474	0.00359033	0.00502734	0.000287876	0.000764972	0.00330913	0.00348967	-0.00241043	-0.0108058	-0.00929053	-0.00803343	0.00756982	0.00741859	0.00652698	0.0100414	0.0136652	-0.0088883	0.0260161	0.0481494	-0.00586066	0.0363163	0.0446774	0.0239549
20003_1140860954	-0.00707051	-0.00687097	0.0345749	0.0178535	-0.00176834	-0.00248709	-0.0151714	0.0745714	0.0451234	0.0255002	0.0636409	0.0307263	0.000419311	-0.000710244	-0.0114953	-0.000373181	0.0196723	0.0190591	0.0339526	-0.0270348	-0.0038011	-0.00532602	-0.0050797	0.00381076	-0.0165986	-0.00288074	-0.0402729	-0.0165058	0.0114494	-0.00464594	0.000449182	0.0042352	0.00230734	0.0179594	-0.0151851	-0.0165582	-0.0185888	0.00549164	0.000713656	0.00355214	0.029673	0.0231638	-0.00976876	0.0369022	0.0342858	-0.0219764	0.0274907	0.0394027	0.0250445
20003_1140860806	0.02257	0.0230313	0.126399	0.0656927	0.0336668	0.00726998	0.00780584	0.0276313	0.16506	0.0361855	0.209123	0.0218508	0.0137883	0.00374959	-0.0165391	0.00415073	0.0272509	0.0290604	0.0515162	-0.0435712	-0.00711579	-0.00875756	-0.0119102	0.0017765	-0.0249568	-0.0114082	-0.0709904	-0.0320649	0.0185506	-0.00867792	0.00311353	0.0128466	0.00487844	0.0485493	-0.00496973	-0.00757611	-0.0139594	0.00748412	0.0208987	-0.00366073	0.0623209	0.0235698	-0.0349828	0.0462556	0.00757697	-0.043445	0.0110751	0.0223297	0.0221213
20003_1140860696	0.00713892	0.00828597	0.0924128	0.0566904	0.0109582	0.00602692	0.0289899	0.0344909	0.120358	0.0229042	0.15084	0.0134758	0.00849234	0.00113693	-0.0102678	0.00243785	0.0187641	0.0190414	0.0409271	-0.0277942	-0.0059118	-0.00487997	-0.0131034	0.000982527	-0.0279119	-0.00945067	-0.0534238	-0.0175785	0.0129421	-0.00630416	0.00228076	0.00732753	0.00130814	0.0372782	-0.00437986	-0.00693408	-0.0150738	0.00688836	0.0177202	-0.00616437	0.0427404	0.0198136	-0.026484	0.0309972	0.00356777	-0.022533	0.00410837	0.0144223	0.0142904
20015	0.610565	0.616907	0.348666	0.204896	0.865902	0.111497	-0.0761716	-0.0484996	-0.0641511	-0.0974664	-0.118276	-0.063422	-0.0830041	0.200683	0.0981031	0.0996127	-0.0891577	-0.0360863	-0.0883556	0.0761437	-0.0385689	-0.00724533	-0.0339351	-0.0513491	0.0661743	0.0137763	0.0932442	0.00795523	-0.0197882	0.0159782	0.00371592	-0.00149297	0.0307179	-0.0538648	0.164796	0.179215	0.24255	-0.00200741	0.0479263	0.0405859	0.0413806	-0.111579	-0.120384	-0.0295717	0.015518	-0.0810046	-0.0195886	-0.0330342	-0.00655122
20016	0.0375357	0.047003	-0.0144712	0.000936497	0.075477	0	-0.0136681	0.00165316	-0.0172307	0.00446169	-0.0489776	-0.0580881	-0.114421	0.0133631	-0.0177379	0.0290508	-0.108811	-0.111457	-0.0741265	0.126268	-0.0282674	-0.0303015	-0.0444446	-0.0485655	-0.0214792	-0.0138667	0.0728606	0.0355587	-0.0409197	0.0216538	-0.00674012	-0.00863055	-0.0247494	-0.0686469	0.0976429	-0.00325859	0.0815047	-0.00311533	-0.0143982	0.0302346	-0.0357323	-0.0166359	0.00507018	-0.0420757	-0.0321048	-0.0131758	-0.037349	-0.0563102	-0.0603482
20018	-0.0100798	-0.0181017	0.0164793	0.0103319	-0.0463265	0	0.0393593	-0.00622743	-0.003629	0.00360751	0.0571778	0.0152939	0.102625	-0.014351	0.00445988	-0.0281842	0.0606606	0.0585234	0.0488577	-0.0707143	0.0051134	-0.00334731	0.00925758	0.0102876	0.00278848	0.00337575	-0.0498105	-0.0261517	0.0288273	-0.0187317	-0.000118935	0.00255931	0.0129807	0.0247925	-0.0952801	-0.00508899	-0.0666126	0.00502713	0.0156944	-0.0299659	0.0331667	0.00819483	-0.00126274	0.0401356	0.0189769	0.0137494	0.024574	0.0398243	0.0370051
20022	0.129537	0.131739	0.0777953	0.0659949	0.192065	0.004656	-0.017772	-0.00476045	-0.0264614	-0.0159299	-0.0350507	-0.0147354	-0.0259368	0.0381562	0.00611386	0.0212274	-0.0212767	-0.00974307	-0.0145772	0.0142933	-0.00597604	-0.00557368	0.00188398	-0.00697392	0.0151925	0.0048525	0.0276333	0.00199733	-0.00587808	0.00586068	0.00106244	0.00106654	0.00676227	-0.0171463	0.0286429	0.0344877	0.052401	0.000332548	0.00631208	0.0143957	-0.00453288	-0.0265705	-0.0198594	-0.00657099	0.00631218	-0.0396716	-0.00644848	-0.0100205	-0.00704823
20023	-0.20601	-0.205465	0.0120024	-0.00565969	-0.143332	-0.0472139	0.0161844	0.0429235	0.111179	0.0510162	0.122831	0.0571417	0.148693	-0.0681188	-0.0768486	-0.0357083	0.0986447	0.0856427	0.15162	-0.108532	0.036461	-0.00361631	0.0309105	0.0462818	-0.0455754	-0.0247617	-0.128584	-0.0667811	0.045741	-0.00530643	0.00837311	0.0281689	-0.00281881	0.0734636	-0.105628	-0.114007	-0.159994	0.0241243	0.0272991	-0.0382698	0.0826828	0.0541454	0.0165183	0.088007	0.0109233	-0.0111603	0.0113381	0.0420493	0.038023
20107_9	-0.00504468	-0.00766417	0.0666401	0.0410706	-0.0103431	0.0119799	0.0242023	-0.00397787	0.0347995	-0.00263175	0.0312309	0.0747149	0.00191089	0.00661076	0.0173093	-0.0044226	0.037932	0.0464988	0.0388997	-0.0421209	-0.00150361	0.00824083	0.00453272	0.0061425	-0.00080441	0.00276644	-0.0603302	-0.0284209	0.0120331	-0.00846481	0.0021635	0.00087744	0.0102236	0.0400685	-0.0164489	-0.00971972	-0.0265452	-0.0172329	-0.0111337	0.00182053	0.0333097	0.0227221	-0.0250586	0.0431469	0.0444634	-0.0095765	0.041737	0.0597563	0.0663494
20107_8	0.00326195	0.00362335	0.0217817	0.0207953	-0.00807132	0.0133101	0.0118285	-0.00855318	0.040247	-0.000744448	0.0362185	0.042561	-0.00942211	0.0107048	0.0239075	0.000322944	0.00077524	0.00733675	-0.00204821	0.00677435	-0.00407888	0.000518341	-0.00526958	-0.00677987	0.00654011	0.0041424	-0.0205165	-0.00722839	-0.00111165	-0.0127158	-0.00124036	-0.00738605	3.07901e-06	0.007176	0.00487867	0.00334082	0.000152981	-0.0220108	-0.0345368	0.00824733	0.00847121	0.0200376	-0.0174306	0.0197298	0.0167329	0.00553358	0.0188003	0.0292422	0.0422351
20107_6	-0.034541	-0.0356538	0.0635449	0.033966	-0.0344185	-0.00872084	0.0217303	0.014976	0.075339	0.028965	0.0705129	0.0750509	0.0266528	-0.00955829	-0.0126248	-0.0125648	0.0724135	0.0777019	0.0837295	-0.116583	0.011298	0.0169128	0.0187679	0.0298533	-0.0138372	0.000175525	-0.0780988	-0.0440841	0.0250922	-0.00277706	0.00471703	0.00759136	0.00754695	0.0763185	-0.0470072	-0.0296481	-0.0574537	-0.0112494	0.00497293	-0.00126263	0.0520875	0.0501917	-0.0261314	0.0532832	0.0454327	-0.0428697	0.0426682	0.0684952	0.0699908
20107_3	-0.0166523	-0.0192009	0.059333	0.0290551	-0.0153405	-0.0059393	0.0145711	0.0161878	0.0473877	0.017168	0.0443946	0.0736747	0.0203102	-0.00342	-0.0029295	-0.010482	0.063591	0.0698744	0.07131	-0.099739	0.0103871	0.0188551	0.0177884	0.0242177	-0.00788974	0.00205354	-0.0662624	-0.0349342	0.0229204	-0.00247533	0.00390361	0.00896196	0.013043	0.0662023	-0.0408004	-0.02192	-0.0474423	-0.0122724	0.0106524	-0.00390548	0.0433273	0.0363945	-0.0237897	0.0459922	0.048281	-0.0329247	0.0451855	0.0712302	0.070704
20107_13	2.55662e-05	-0.00189828	0.0467184	0.0195701	0.00603482	-0.000950376	0.00949394	0.0161591	0.0310434	0.00882109	0.0253856	0.0642927	0.0110698	0.00562405	-0.00120686	-0.0068858	0.0403929	0.0477609	0.0468766	-0.0473267	0.00447447	0.00691835	0.0138077	0.0106806	0.00125152	-6.27978e-05	-0.0461744	-0.0250186	0.0154747	-0.000166177	0.00357826	0.00645267	0.00863898	0.0340768	-0.0173234	-0.0190486	-0.0237124	-0.0136954	-0.0019661	-0.000978915	0.0321742	0.024374	-0.0194449	0.041904	0.0419305	-0.0248864	0.0336288	0.0559969	0.057715
20107_101	0.0178667	0.0183776	-0.0282269	-0.0193588	0.00391719	0.00942416	-0.00559828	-0.0202986	-0.0352307	-0.0292327	-0.0257734	-0.0323556	-0.0160207	0.00411005	0.0107436	0.0082272	-0.0259686	-0.0300331	-0.033551	0.0393144	-0.00312637	-0.00396598	-0.0101245	-0.00885721	0.00472123	0.00261649	0.0273974	0.016167	-0.0104589	0.000207275	-0.000473753	-0.00717984	-0.00566863	-0.0260249	0.0108666	0.0128126	0.0185355	0.00790764	0.00893395	-0.000108137	-0.0253933	-0.033805	0.0171015	-0.0275768	-0.0217126	0.0228929	-0.0221543	-0.0343673	-0.0351286
20107_100	0.0281318	0.0259437	-0.00748412	-0.016923	0.0347161	-0.000828908	-0.00607848	0.00242318	-0.0555444	-0.0261904	-0.0529743	0.0238935	-0.00116496	0.0124332	0.00678907	0.0012378	0.00597729	0.00938222	0.0025542	-0.00810384	0.00606701	0.00532289	0.0123656	0.00382388	0.0115032	0.00824253	0.00786711	0.00269451	0.00234448	0.00436562	0.000743339	0.0019228	0.00704796	-0.0132681	-0.006742	-0.00297608	0.00193549	0.00497254	0.0124624	9.72994e-05	-0.00487012	-0.0240209	0.0131267	-0.00277368	0.0230475	-0.00532928	0.0127442	0.0185781	0.00995158
20107_1	-0.0281358	-0.0270069	0.030832	0.023155	-0.0291652	-0.000978808	0.0068056	0.00651611	0.0705367	0.0333283	0.0700315	0.010336	0.00910254	-0.0093522	-0.0123006	-0.00452049	0.0172065	0.0175767	0.028688	-0.0252139	-0.00425678	-0.0011082	-0.00351185	0.00281155	-0.012504	-0.00820793	-0.0359063	-0.0164628	0.00799456	-0.00284551	0.000717585	0.00114683	0.000568537	0.0290614	-0.00607285	-0.0108224	-0.0180988	-0.00829487	-0.00761443	-0.00187235	0.0257677	0.0383458	-0.0190172	0.0260273	0.00312782	-0.0122086	0.00809408	0.0164888	0.0189996
20110_9	-0.00139727	-0.00317193	0.0896761	0.0459405	-0.0078376	0.0127526	0.0297571	-0.00606681	0.0511127	-0.00258412	0.0462496	0.0790063	0.00688614	0.0091724	0.0160703	-0.00551132	0.0486822	0.0572113	0.0488778	-0.0526161	-0.00359798	0.00655805	0.00545465	0.0078609	-0.00558217	0.00178896	-0.0733804	-0.0380774	0.0146019	-0.0113424	0.00458805	0.00198476	0.0126817	0.0487513	-0.0210903	-0.00969047	-0.0332361	-0.0166273	-0.00231382	-0.00281104	0.0449644	0.0265471	-0.031695	0.0527913	0.0466935	-0.0122608	0.0435873	0.0659175	0.071367
20110_8	-0.0339688	-0.0337284	-0.000163752	0.0225825	-0.0464951	0.00489222	0.0179782	-0.00955694	0.0456581	0.00827142	0.0444734	0.0272575	-0.0086235	-0.00782434	0.0141363	-0.00845576	0.00124302	0.000540626	-0.00911962	0.0196093	-0.00909948	-0.000853889	-0.00997436	-0.00987421	-0.00563444	-0.00083945	-0.0204652	-0.00122013	-0.00347634	-0.0149859	-0.0032163	-0.00780169	-0.00191157	0.00529334	0.000506873	-0.00122292	-0.0152446	-0.0233854	-0.0411897	0.0082553	-0.00195403	0.0289901	-0.0109166	0.0154131	0.00113987	0.0213543	0.00982496	0.0139969	0.025656
20110_6	-0.0106636	-0.0123332	0.065986	0.0287075	-0.0134275	-0.00317367	0.0147587	0.00631676	0.0588723	0.0175794	0.0548872	0.0750464	0.0173804	0.0037598	-0.000896486	-0.00920277	0.0580065	0.0701239	0.064983	-0.0854883	0.00756173	0.0135731	0.0141896	0.0177248	-0.00526862	0.000596928	-0.0703658	-0.0385915	0.0241103	-0.00505135	0.0052846	0.00870188	0.0110865	0.0543912	-0.0321874	-0.0201692	-0.0371249	-0.0174507	0.000899972	-0.00279527	0.0476783	0.0401836	-0.0273798	0.0549062	0.0530536	-0.0278598	0.0491093	0.074064	0.0778119
20110_5	0.0112628	0.00968703	0.0486685	0.0188025	0.0227885	0.000397534	0.0117654	0.0175238	0.026471	0.00469817	0.0212248	0.0437575	0.00172396	0.00857005	-0.0027979	-0.00065051	0.0293872	0.0389589	0.0384735	-0.0341028	0.002978	0.00278379	0.00807362	0.00686885	-0.00279026	0.0013499	-0.0393709	-0.0210242	0.01055	0.00180663	0.00432764	0.00633584	0.00931168	0.0240551	-0.0142891	-0.0127544	-0.0142118	-0.00594164	0.000533329	0.00268519	0.031412	0.0182368	-0.0184035	0.0364034	0.0380554	-0.02205	0.0283663	0.04811	0.045595
20110_101	0.0199433	0.0204641	-0.0253168	-0.018416	0.00399129	0.0058657	-0.00772171	-0.021109	-0.0424669	-0.0294992	-0.0344164	-0.0291363	-0.0101699	0.00597655	0.0142763	0.00629299	-0.0192482	-0.02337	-0.0290812	0.0290372	-0.00192294	0.000585452	-0.00514924	-0.00747022	0.00722816	0.00113316	0.0288085	0.0140919	-0.010582	-0.00240148	-0.00419713	-0.0049051	-0.00168668	-0.020543	0.00607469	0.016231	0.0130556	0.00557559	0.0168492	-0.00745579	-0.0289133	-0.0398499	0.0164549	-0.0300302	-0.0239713	0.0198544	-0.020505	-0.0329739	-0.0312467
20110_100	0.076553	0.0744509	-0.000854648	-0.0238107	0.0801291	0.00879779	-0.0158471	-0.00503767	-0.0779271	-0.0440089	-0.078448	0.00426589	-0.0153467	0.0334566	0.020884	0.0140654	-0.0178765	-0.0118283	-0.0263986	0.0149645	0.00400787	0.00143548	0.00428902	-0.00412292	0.0221288	0.0119918	0.0312883	0.0103624	-0.0061432	0.00584382	-5.24474e-05	-0.00507313	0.00543837	-0.0338057	0.0085739	0.0167938	0.0354694	0.0106177	0.011286	0.00303186	-0.0162847	-0.0457662	0.0104889	-0.0210183	0.0216147	-0.00842589	0.00674697	0.00686024	-0.00370124
20110_10	-0.0128997	-0.0142696	0.0491231	0.00915145	7.222e-05	-0.00493873	0.00582989	0.0144623	0.0511969	0.014103	0.0406689	0.0438166	0.0195525	-0.00443716	-0.0242342	-0.00460072	0.0469243	0.053891	0.0685011	-0.0505776	0.0101042	0.00545001	0.0155681	0.0160001	-0.00646843	-0.00509917	-0.046685	-0.0237161	0.0192549	0.00658798	0.00481349	0.0149497	0.00670021	0.0437456	-0.017136	-0.0251788	-0.0299729	-0.00572212	0.017558	-0.00337134	0.0411698	0.0315988	-0.023319	0.0487104	0.030668	-0.0343496	0.023387	0.0460911	0.0459269
20110_1	-0.0532083	-0.0525964	0.0459109	0.0326072	-0.0485631	-0.0118711	0.0133559	0.0127603	0.0896039	0.0483581	0.0897232	0.034443	0.0205326	-0.0150867	-0.0230526	-0.00986818	0.0494685	0.0507075	0.0679988	-0.0648443	0.00497589	0.0061214	0.0101608	0.0158652	-0.0191714	-0.00803092	-0.0654245	-0.030761	0.0190992	-0.00284805	0.00123272	0.00904176	0.0016611	0.0542701	-0.0273222	-0.0280865	-0.0456051	-0.0111237	0.00240915	-0.00485476	0.0459966	0.0542032	-0.0220336	0.0472828	0.0147697	-0.0210619	0.0192768	0.0352281	0.0389913
20111_9	-0.0333201	-0.0332057	0.0988176	0.0565434	-0.021127	-0.00439747	0.0368421	0.010433	0.0893943	0.0252598	0.0877593	0.0370597	0.0296348	-0.0114501	-0.0240536	-0.0057348	0.0534383	0.0560406	0.0811728	-0.0586545	-0.00153834	0.00143147	0.00281791	0.017728	-0.0255056	-0.00913307	-0.080668	-0.0354111	0.0249439	-0.0054028	0.00398508	0.012871	0.00523908	0.0652297	-0.0160868	-0.0280934	-0.0490376	-0.00714298	0.0140237	-0.00160531	0.0610907	0.0352015	-0.0366848	0.0588227	0.0197177	-0.0176466	0.0145467	0.0391585	0.0524483
20111_8	-0.0615016	-0.0610086	0.0713389	0.0556972	-0.0614372	-0.00900964	0.0291106	0.0172266	0.128442	0.0480723	0.129417	0.0215518	0.0335568	-0.0235732	-0.0317353	-0.0113982	0.0546037	0.0536556	0.0816251	-0.0619689	0.00442503	0.00579168	0.00627201	0.0206089	-0.0250895	-0.00941188	-0.0751757	-0.0280693	0.0253161	-0.00617793	0.00445252	0.014375	0.00102655	0.0738391	-0.0192192	-0.0314196	-0.0536121	-0.0124506	0.0124515	-0.00923673	0.0541525	0.0597586	-0.0354988	0.0528549	-0.00411563	-0.0146306	0.00213716	0.0212991	0.0403051
20111_2	-0.0162949	-0.0154986	0.0766937	0.0355258	-0.00107052	-0.0112299	0.0256098	0.0135253	0.0723591	0.0226091	0.0701894	0.022758	0.026961	-0.00951918	-0.0311559	-0.00268672	0.0480845	0.0521717	0.0783832	-0.0535304	0.00219715	0.00350376	0.0056724	0.0204826	-0.0227362	-0.00795311	-0.0644766	-0.0266879	0.0244671	0.00325645	0.00342355	0.0148361	0.00653208	0.058255	-0.0134337	-0.0265881	-0.041461	-0.00137637	0.0163614	0.00654123	0.0556535	0.0264057	-0.0311233	0.0481427	0.0238583	-0.0245833	0.0134446	0.038991	0.0451089
20111_12	-0.0270016	-0.0259267	0.0522664	0.0314386	-0.00955779	-0.0109565	0.0223469	0.0104485	0.0714057	0.0287989	0.0624227	0.0275802	0.0208656	-0.0148893	-0.0272479	-0.00718271	0.0269354	0.0315438	0.0542999	-0.0259979	-0.00132793	-0.0023134	0.00201943	0.0112367	-0.0212149	-0.00751468	-0.0483711	-0.0195421	0.0150496	0.000244848	0.00223738	0.00784952	0.00192873	0.0341042	-0.000692003	-0.0291853	-0.0339825	-0.00607898	-0.0179337	0.0174632	0.0485181	0.0395778	-0.0274506	0.0441415	0.02803	-0.0249291	0.0199834	0.0393465	0.0467713
20111_101	0.0513584	0.0514216	-0.0501146	-0.0294967	0.0297816	0.0198433	-0.0211333	-0.0345065	-0.0856794	-0.0488758	-0.0800021	-0.0287145	-0.0354192	0.0235359	0.0435595	0.00946964	-0.04522	-0.0451547	-0.0796218	0.0648595	-0.00837945	-0.00107123	-0.0132755	-0.0205435	0.0231853	0.00983192	0.056881	0.0267833	-0.0228329	-0.000606668	-0.00485895	-0.0132838	-0.00276998	-0.0507041	0.0189262	0.0378839	0.0468546	0.00063515	-0.000805597	-0.00301668	-0.0557919	-0.0530888	0.022281	-0.0508061	-0.0210515	0.0425917	-0.0147732	-0.035618	-0.0404491
20111_100	0.0858286	0.0858484	-0.0806963	-0.0582494	0.0872633	0.0133514	-0.02954	-0.0239589	-0.150594	-0.0628535	-0.155769	-0.0324839	-0.0478979	0.0302922	0.0417937	0.015685	-0.0755357	-0.0698392	-0.106231	0.106652	-0.0117879	-0.0107623	-0.0131696	-0.0297163	0.0312915	0.011477	0.0948605	0.0418787	-0.0344368	0.00928568	-0.00573878	-0.0174322	-0.00164484	-0.0960314	0.0390778	0.0429195	0.0720324	0.0101552	-0.0268814	0.0223523	-0.0654594	-0.0736242	0.0339764	-0.0630771	0.000566848	0.0302922	-0.00750775	-0.0267859	-0.0432561
20111_1	-0.0429331	-0.0421485	0.0836113	0.0429873	-0.0301832	-0.0160406	0.0213216	0.0211845	0.106355	0.0446117	0.10777	0.0274979	0.0381873	-0.0157576	-0.0402545	-0.00588289	0.0632598	0.0638785	0.0994846	-0.0899353	0.00721852	0.0068391	0.0106955	0.0276578	-0.0293483	-0.00816812	-0.0838676	-0.0387164	0.0320642	0.00097827	0.00456907	0.017182	0.00543172	0.0776741	-0.0291894	-0.0365782	-0.0570999	-0.00285925	0.0237781	-0.00650918	0.0651952	0.0463782	-0.0322245	0.0590044	0.0182022	-0.0367364	0.011684	0.0383448	0.0462487
20127	-0.144951	-0.144868	-0.0450888	-0.00552437	-0.116115	-0.0390157	0.0328466	0.00269254	0.10988	0.0457529	0.120462	0.0637635	0.0229777	-0.0501981	-0.00396289	-0.0393088	0.0288994	0.0313458	0.02703	-0.0426861	-0.0342563	-0.0192462	-0.031405	-0.00518908	-0.0560505	-0.015427	-0.073309	-0.0261475	-0.00972072	-0.0281903	-0.00915139	-0.0184235	-0.0150219	0.0669398	-0.0358787	-0.0616979	-0.0600872	-0.0646084	-0.223285	0.0555857	0.0716169	0.238539	-0.0215629	0.116963	0.0449278	-0.0347425	0.0451132	0.0630556	0.0821585
20150	0.510241	0.511569	0.166248	0.0179266	0.553555	0.109832	-0.0923782	-0.0693963	-0.141546	-0.134877	-0.177295	-0.0375696	-0.0791367	0.179129	0.121357	0.0832681	-0.0921452	-0.0478786	-0.127298	0.10763	-0.0244284	0.00609151	-0.0124278	-0.0488075	0.102018	0.0351432	0.137999	0.036351	-0.027455	0.0099027	-0.00270792	-0.0104151	0.0306791	-0.0980378	0.133575	0.155587	0.213053	-0.0219494	0.0187414	0.0320623	-0.0167932	-0.120245	-0.0676194	-0.0394429	-0.0229981	0.00491182	-0.0344631	-0.0535601	-0.0133704
20151	0.541539	0.542164	0.177464	0.00286209	0.605327	0.105602	-0.0975949	-0.065764	-0.123266	-0.133607	-0.163198	-0.0306454	-0.0698615	0.186504	0.116159	0.0846429	-0.0774894	-0.0317709	-0.108334	0.0905377	-0.0171042	0.00982389	-0.00418414	-0.0430558	0.103803	0.0337629	0.13218	0.0313548	-0.0184482	0.0147265	0.000108576	-0.00322832	0.0343191	-0.0921799	0.127713	0.15072	0.2126	-0.0211126	0.0323817	0.0325462	-0.00312151	-0.122747	-0.0731841	-0.0319469	0.00812813	-0.0217061	-0.018033	-0.0308073	0.000358512
20152	-0.019819	-0.0202817	-0.072166	-0.0218233	-0.0661123	-0.00863917	-0.0286736	0.0028087	-0.00861223	0.0275034	-0.0136496	-0.0598309	-0.0294523	-0.0234598	-0.0181782	-0.007717	-0.0182571	-0.0225872	-0.0293452	0.00121752	-0.000123972	0.0158813	0.0063893	0.00915663	0.00701307	0.00961512	0.0465207	0.0144596	-0.0160303	0.0168738	8.76196e-05	-0.00181055	-0.00491636	-0.00299635	0.0114146	0.0175283	0.0305174	0.00916085	0.00087034	0.00353766	-0.038211	0.0085553	0.0201721	-0.0485307	-0.0196606	-0.0401825	-0.0226874	-0.0353763	-0.049078
20153	0.390168	0.390394	0.208674	0.0414378	0.446422	0.0766629	-0.0483734	-0.0453429	-0.0434317	-0.0927485	-0.0741498	0.0079902	-0.0468376	0.140672	0.0870492	0.0623358	-0.0380176	0.00318681	-0.0559485	0.0375061	-0.0207986	0.00724766	-0.0158357	-0.0284389	0.0510253	0.0183731	0.0424045	-0.000687408	-0.00895501	0.00316023	0.00146914	0.000490686	0.0304939	-0.0367431	0.0956914	0.123553	0.154556	-0.0131502	0.0205782	0.0324743	0.0288173	-0.0921476	-0.0771144	-0.0066624	0.0303497	-0.0596713	0.0139729	0.0144547	0.0304964
20154	0.032337	0.0333059	-0.0850159	-0.0511949	-0.00457975	0.0128868	-0.0256311	-0.0124079	-0.0700221	-0.0225689	-0.0648172	-0.0470433	-0.0128888	-0.00479539	-0.00059261	0.00322576	-0.0191948	-0.0247602	-0.0321208	0.0432502	0.011254	0.00697238	0.0161402	0.00286319	0.0377954	0.0135649	0.0749751	0.0385543	-0.00641784	0.0125053	-0.00192263	0.000574377	-0.00088992	-0.03632	0.0120264	0.014378	0.0171944	0.0039044	0.00838778	-0.0098289	-0.0370635	-0.0143718	0.028535	-0.0228514	-0.0829085	0.0975265	-0.0599709	-0.0737241	-0.048386
20160	0.0804099	0.0777057	0.0872815	0.0139575	0.0942528	-0.0181614	-0.0161319	0.0157508	0.049741	0.0391895	0.0460074	0.0592226	-0.0074728	0.0192472	-0.0121793	-0.00051418	0.00466661	0.0232774	0.02605	-0.0628556	-0.0102618	0.00099711	-0.00157488	0.00590605	-0.0118762	-0.00544347	-0.0324199	-0.0392493	0.00493849	0.00510292	-0.000828083	0.000936079	0.00806726	0.0410195	0.0380957	0.00820757	0.0821676	-0.00966189	-0.0183922	0.0662402	0.0487307	0.0341748	-0.0555408	0.00635875	0.278031	-0.88536	0.16581	0.157388	0.0881937
20161	0.0113994	0.0116727	0.10595	0.0413498	0.0165282	-0.0206139	0.0529143	0.0127036	0.0701245	0.0229004	0.0740233	0.076097	0.011347	0.0164173	-0.00262077	-0.0016288	0.0583362	0.0660938	0.0689452	-0.0986275	0.000689804	0.0128415	-0.00155641	0.0184807	-0.0426199	-0.00925776	-0.0930678	-0.0577594	0.0285368	-0.00841411	0.00207826	0.00873488	0.0100254	0.0725883	-0.0286881	-0.0136628	-0.0237061	-0.00907544	0.0128157	0.0183179	0.0621753	0.025292	-0.0353114	0.0265151	0.145893	0.0479262	0.103557	0.138765	0.0961558
20162	0.0264752	0.0266103	0.0880808	0.0350653	0.0238122	-0.0165635	0.0604119	0.000739508	0.0419857	0.00557017	0.0447881	0.0929199	-0.0069932	0.0300022	0.0239492	-0.00256435	0.0442078	0.0568267	0.0421972	-0.0724415	-0.0040733	0.0133199	-0.00743505	0.00973262	-0.0360423	-0.00265021	-0.0784231	-0.0518894	0.0188988	-0.0122234	0.000274397	0.00145789	0.0131415	0.0533307	-0.0208698	-0.00552646	-0.0117773	-0.0187324	-0.0129126	0.033264	0.0473864	0.0172655	-0.0356685	0.016587	0.19938	0.0641154	0.140759	0.176046	0.115337
21001	0.0770686	0.0764435	0.802693	0.823961	0.0201245	0.066849	0.136408	-0.00695016	0.189103	0.0650377	0.181221	0.0730877	-0.0103269	0.0681475	0.0407133	0.0336297	0.034421	0.0615791	0.0727847	-0.102326	-0.0885702	-0.0372813	-0.0885671	-0.0178608	-0.0935149	-0.0263571	-0.288274	-0.124586	0.00198397	-0.0543522	0.00399832	-0.00360562	0.0136707	0.182543	0.0455725	0.0745605	0.0311408	-0.0336459	0.0196839	0.00941795	0.122922	0.0437588	-0.211566	0.0814156	-0.0269976	-0.0754165	0.0188586	0.031883	0.0760249
21002	0.423896	0.427985	0.878522	0.777277	0.555829	0.111048	0.0572973	-0.0300851	0.123034	-0.00422149	0.0848915	0.0348894	-0.0471557	0.176599	0.0886845	0.0859406	-0.0204059	0.0331445	0.0187804	-0.0362533	-0.0942102	-0.0381064	-0.0891448	-0.043373	-0.0367487	-0.0135902	-0.183906	-0.103387	-0.00684456	-0.0349359	0.00701324	-0.000150955	0.0293368	0.111849	0.131239	0.153923	0.160176	-0.0342245	0.0463835	0.0311076	0.128543	-0.033624	-0.238796	0.0610893	-0.00703153	-0.110171	0.00462395	0.0122763	0.0647591
21021	0.0576481	0.0559006	0.135295	0.0616968	0.084555	0	0.0519646	0.0109433	0.0565317	0.0200506	0.03964	-0.000473496	0.0139937	0.0184978	-0.00486551	0.0110843	0.0360035	0.0414941	0.0403869	-0.0431484	-0.00849011	-3.25704e-05	-0.00326764	0.00990069	-0.0223243	-0.018286	-0.0414447	-0.0244794	0.0136694	0.00193149	0.00535729	0.01689	0.0108311	0.046628	0.00700622	0.0274638	0.00967619	-0.000304107	0.0366257	-0.00271588	0.0462504	0.00873507	-0.049732	0.0228822	0.0379716	-0.053538	0.0235677	0.0332534	0.0257429
22126	-0.0245539	-0.0273799	0.0358613	0.0198829	-0.0295965	-0.00299233	0.0241729	0.00358964	0.075811	0.0127298	0.065775	0.046027	0.0350042	0.00801512	0.0115442	-0.00518027	0.0423896	0.0471199	0.0291601	-0.054683	0.00808449	0.0113174	0.0140933	0.0193286	-0.00366528	0.000656332	-0.0525347	-0.0143444	0.0200997	-0.0220214	0.00310738	0.00249679	0.00966726	0.0399967	-0.0794826	0.00551128	-0.0356572	-0.0127327	-0.028752	0.00863578	0.0282412	0.0223392	-0.016179	0.024871	0.0277668	0.0062552	0.0284689	0.0400626	0.0466067
22127	-0.0297674	-0.035184	0.0662967	0.0378724	-0.041113	-0.00533511	0.0342832	0.00655482	0.104956	0.0101265	0.0931099	0.0674436	0.0518809	0.00723629	0.0165967	-0.0125011	0.0771045	0.0836656	0.0557284	-0.094162	0.0158676	0.0220773	0.025356	0.0352647	-0.00649177	0.00265742	-0.087201	-0.0268363	0.0311537	-0.0286818	0.00664698	0.00828347	0.0148633	0.0678569	-0.1143	0.0080332	-0.0590131	-0.0139061	-0.0182221	-0.000250563	0.043906	0.0309529	-0.0191307	0.0354041	0.0505159	-0.00775072	0.0498868	0.0662857	0.0692581
22502	-0.0282568	-0.0338776	0.0813354	0.0433178	-0.0355967	-0.00952275	0.0378869	0.0109876	0.0712319	0.0149311	0.0792961	0.0702604	0.0545809	0.00490432	0.00958607	-0.0127895	0.0927248	0.100441	0.073253	-0.107949	0.0167763	0.0254764	0.0280561	0.0429351	-0.0155185	-0.00312953	-0.099636	-0.0366775	0.0355481	-0.0326397	0.00538226	0.0144877	0.0176343	0.0841091	-0.108076	0.00686509	-0.0612914	-0.0152164	-0.0170221	0.00297282	0.0580159	0.0437269	-0.0322969	0.0457496	0.0741645	-0.0254674	0.0657568	0.0869056	0.0874872
22504	-0.01749	-0.0240544	0.0888838	0.0434937	-0.0295842	-0.00781981	0.0325635	0.0104909	0.0646814	0.00893717	0.0744067	0.0787667	0.0629644	0.00839604	0.0141348	-0.0141157	0.103872	0.111343	0.0807978	-0.121568	0.0203263	0.0296008	0.033719	0.0487353	-0.00949713	0.000449432	-0.106429	-0.039441	0.0414313	-0.033533	0.00624921	0.0162596	0.0214664	0.091099	-0.125548	0.0103057	-0.0660814	-0.0148998	-0.0100733	0.000109926	0.0612027	0.0363888	-0.0319708	0.0473462	0.0817614	-0.02843	0.0709055	0.0944634	0.0928357
23099	-0.555	-0.545863	0.158469	0.496305	-0.517771	-0.0789201	0.173553	0.0553599	0.155702	0.160997	0.198979	0.0402646	0.0241564	-0.1864	-0.0942584	-0.077775	0.0285624	-0.0128238	0.0769547	-0.0739554	-0.0509513	-0.0494705	-0.0806857	0.0011348	-0.174774	-0.0530985	-0.227833	-0.0672192	-0.00583345	-0.0512669	-0.0104851	-0.0260623	-0.049727	0.158476	-0.0934327	-0.117662	-0.185187	0.0232175	-0.0776303	-0.0128474	0.0121136	0.154315	0.0102448	0.0245126	-0.0614721	0.0244918	0.00692612	0.00648981	-0.000481779
23100	-0.189962	-0.180866	0.591617	0.795529	-0.0922098	-0.00227579	0.167194	0.0262147	0.18757	0.118038	0.199891	0.049583	-0.00492031	-0.0476078	-0.0266704	-0.0120087	0.0128782	0.0103874	0.0717794	-0.0787126	-0.086951	-0.0556748	-0.109886	-0.0218725	-0.156075	-0.0508137	-0.270768	-0.105547	-0.00539557	-0.0573829	-0.00473585	-0.0191817	-0.0216891	0.183878	-0.00115973	-0.00219678	-0.0541849	-0.000698083	-0.0299668	0.00530629	0.0805405	0.0981909	-0.123855	0.0513315	-0.0462895	-0.0464087	0.0104909	0.0146019	0.0372892
23101	0.702326	0.701035	0.681153	0.410182	0.808149	0.142125	-0.0482546	-0.0589748	0.019267	-0.0975119	-0.0395258	0.00932305	-0.0576057	0.26189	0.132942	0.119309	-0.0360603	0.035347	-0.029366	0.0130061	-0.0553227	-0.00597365	-0.0339461	-0.0397659	0.0685455	0.0177126	-0.0319468	-0.053404	-0.00250315	-0.000766977	0.012155	0.0143221	0.0538018	0.00703933	0.172249	0.207606	0.250747	-0.0422735	0.085125	0.0360096	0.108854	-0.119641	-0.217712	0.040866	0.0297343	-0.11487	0.00102424	0.00741817	0.0576917
23102	0.70136	0.700064	0.682377	0.411766	0.806269	0.142259	-0.0475778	-0.0588187	0.0197614	-0.0967952	-0.0387755	0.0097153	-0.0574102	0.261848	0.132747	0.119418	-0.0356637	0.0357546	-0.0288024	0.0125374	-0.0554263	-0.00614274	-0.0338536	-0.0396983	0.0683745	0.0176348	-0.0328957	-0.0537389	-0.00241284	-0.00110367	0.0121472	0.0144964	0.0539	0.0074352	0.172101	0.207362	0.250325	-0.0424404	0.0851611	0.0359005	0.109143	-0.119273	-0.218073	0.0412755	0.0297094	-0.114857	0.00109339	0.00756201	0.0580101
23105	0.676489	0.676138	0.730521	0.479604	0.785396	0.143584	-0.0320509	-0.0581476	0.0332721	-0.0885105	-0.0238676	0.0161707	-0.0601149	0.256802	0.133785	0.117068	-0.0373022	0.0335352	-0.0271227	0.00776162	-0.0654082	-0.0122837	-0.0463819	-0.0438813	0.0529887	0.013609	-0.0581809	-0.0633218	-0.00531564	-0.00804479	0.0110283	0.0106204	0.0512998	0.0229273	0.171319	0.205718	0.244251	-0.0425436	0.0767108	0.0382951	0.11309	-0.109828	-0.226531	0.0437116	0.0257815	-0.114279	0.00302771	0.00948425	0.0615994
23106	-0.557512	-0.546095	-0.632434	-0.382544	-0.483162	-0.12671	0.0266883	0.0430479	-0.0607666	0.0543076	-0.0184997	-0.0225488	0.0236794	-0.210391	-0.0995681	-0.0932079	-0.0210273	-0.0815077	-0.0184118	0.0365713	0.0301925	-0.0126979	-0.00830292	0.00240836	-0.0785818	-0.0253434	0.0769937	0.0597196	-0.0140276	-0.0062589	-0.0180545	-0.0321438	-0.0583162	-0.0302312	-0.124442	-0.165539	-0.185759	0.0531919	-0.104872	-0.010895	-0.116912	0.0890971	0.212682	-0.0714558	-0.0124028	0.102688	-0.00191375	-0.0137924	-0.0626083
23107	-0.35924	-0.358225	-0.556062	-0.438123	-0.320389	-0.0884758	0.0119277	0.024023	-0.0760549	0.013861	-0.0449715	-0.0312495	0.0262272	-0.149439	-0.0776577	-0.0643755	0.0105516	-0.0279009	-0.00245223	0.00659773	0.0258248	-0.00197245	0.00983251	0.0128728	-0.0466017	-0.0209455	0.0859182	0.051967	-0.00774756	-0.0112569	-0.0133592	-0.021289	-0.0344858	-0.0134086	-0.110013	-0.0881902	-0.128049	0.0584878	-0.0736544	-0.00674828	-0.0914629	0.0666423	0.170691	-0.0753578	0.0287964	0.0563653	0.0169823	0.0115208	-0.0400575
23108	-0.347242	-0.343318	-0.552554	-0.441805	-0.311097	-0.0831432	0.0090693	0.0221404	-0.0790987	0.00940922	-0.0486419	-0.0319686	0.0265816	-0.144753	-0.0742455	-0.0620861	0.0127463	-0.0244013	-0.00280428	0.0060907	0.0260869	0.000664702	0.0112419	0.0129236	-0.0439355	-0.019771	0.0880631	0.0519077	-0.00677241	-0.0113996	-0.0133192	-0.020646	-0.0338892	-0.0134249	-0.110011	-0.0819302	-0.124588	0.0581012	-0.0712574	-0.00771253	-0.090187	0.0646715	0.167335	-0.0755875	0.0295838	0.0561732	0.0165248	0.0114393	-0.0388754
23109	-0.615016	-0.615535	-0.59862	-0.29844	-0.533647	-0.137142	0.0344155	0.0510691	-0.0407598	0.0736319	0.00527841	-0.00581264	0.0235594	-0.226896	-0.102717	-0.102243	-0.0324928	-0.0998851	-0.0217401	0.0473721	0.029717	-0.0186469	-0.0157838	-0.00221065	-0.0891566	-0.026067	0.0550856	0.0531189	-0.015101	-0.00504122	-0.0196625	-0.0344826	-0.0655437	-0.0371497	-0.122782	-0.196129	-0.206818	0.0418226	-0.114752	-0.0111882	-0.116625	0.093386	0.21616	-0.0568057	-0.031929	0.115804	-0.00955988	-0.0217495	-0.0643413
23110	-0.61775	-0.603277	-0.601787	-0.301939	-0.528222	-0.136557	0.0315815	0.0513904	-0.0407751	0.0758375	0.00407625	-0.0136977	0.0203605	-0.226763	-0.105345	-0.102178	-0.0358612	-0.103405	-0.0231635	0.0501838	0.0301722	-0.018507	-0.0173944	-0.00276064	-0.0899054	-0.0257371	0.0602572	0.0561082	-0.0158237	-0.00219264	-0.0182316	-0.0343343	-0.0661434	-0.0372027	-0.119347	-0.197223	-0.202065	0.044247	-0.111711	-0.0114485	-0.117945	0.0931897	0.215919	-0.0593874	-0.0347581	0.116762	-0.0123408	-0.0264937	-0.068855
23111	-0.647984	-0.645008	-0.0381182	0.333209	-0.662823	-0.10098	0.16561	0.0597522	0.115954	0.167941	0.170887	0.0278606	0.0321342	-0.228119	-0.113266	-0.0977885	0.0414298	-0.00779368	0.0694157	-0.0650168	-0.0271949	-0.0350032	-0.0440719	0.020138	-0.149655	-0.0416834	-0.178032	-0.0395136	-0.00546803	-0.0448804	-0.0108865	-0.0233672	-0.0518103	0.125669	-0.128736	-0.143374	-0.216356	0.0275038	-0.0922896	-0.0216459	-0.0282968	0.164208	0.0630152	0.00455664	-0.055083	0.0509115	0.0122027	0.00844269	-0.0151775
23112	-0.462305	-0.457942	0.243	0.58675	-0.425218	-0.0595597	0.178819	0.0431197	0.143164	0.151984	0.182892	0.0407929	0.00741919	-0.154695	-0.0715093	-0.063728	0.0245422	-0.0020774	0.0605799	-0.064115	-0.0578861	-0.0442908	-0.074069	0.0023036	-0.151244	-0.0424111	-0.221946	-0.0680816	-0.00909836	-0.0525565	-0.00898041	-0.0248593	-0.039957	0.14765	-0.0733983	-0.0759986	-0.143905	0.0112312	-0.0770719	-0.00885365	0.0121966	0.140063	-0.0188097	0.0220235	-0.0526939	0.0109167	0.0162364	0.0128832	0.00860985
23113	0.674295	0.676138	0.698161	0.443624	0.776941	0.141397	-0.0407267	-0.0611312	0.0239022	-0.0989618	-0.0353814	0.0228198	-0.0647088	0.263874	0.144343	0.117588	-0.0499385	0.019828	-0.0412121	0.021967	-0.062029	-0.0107585	-0.0486393	-0.0496742	0.0571217	0.0164868	-0.0457794	-0.0583222	-0.00764522	-0.00373135	0.00944706	0.00716208	0.0490121	0.00617332	0.175958	0.19782	0.246076	-0.0491796	0.0718288	0.0402422	0.106	-0.118724	-0.218164	0.0437874	0.0236856	-0.102574	0.000297433	0.00614593	0.0604816
23114	0.676762	0.678554	0.696613	0.439247	0.778243	0.141693	-0.041476	-0.0613734	0.0235963	-0.0998503	-0.0359021	0.0227752	-0.0643247	0.264621	0.144394	0.117888	-0.0493846	0.0204882	-0.0407254	0.0214178	-0.061654	-0.0104802	-0.048196	-0.0494741	0.0576544	0.0165433	-0.0450847	-0.0582537	-0.00732909	-0.00351988	0.00959031	0.00743001	0.0492157	0.00613597	0.175945	0.19825	0.246406	-0.0489596	0.0726182	0.040141	0.106443	-0.119261	-0.218183	0.0439096	0.0243344	-0.103027	0.000455115	0.00648811	0.0607368
23115	-0.652242	-0.648252	-0.0461006	0.329043	-0.668312	-0.101183	0.164146	0.0597432	0.11356	0.168055	0.168889	0.0266574	0.032259	-0.229586	-0.113306	-0.0984305	0.041467	-0.00825405	0.067851	-0.0630515	-0.0255423	-0.0333371	-0.0419761	0.0208307	-0.147557	-0.0405676	-0.174457	-0.0377178	-0.00537938	-0.0440705	-0.0108034	-0.0232278	-0.0523051	0.122958	-0.129959	-0.144271	-0.217373	0.026766	-0.0926473	-0.0226517	-0.0307022	0.164006	0.0649567	0.0036411	-0.0563925	0.0534437	0.0112173	0.00703451	-0.0164908
23116	-0.471074	-0.465759	0.2307	0.580504	-0.434738	-0.0609254	0.177889	0.0435683	0.14079	0.152932	0.181155	0.0396774	0.00780334	-0.15736	-0.0724258	-0.0650063	0.0247555	-0.00263146	0.05965	-0.0627316	-0.0563392	-0.043177	-0.0721659	0.0031493	-0.149753	-0.0413565	-0.218844	-0.066204	-0.00905953	-0.0519046	-0.00889572	-0.0248974	-0.0408708	0.145547	-0.0759692	-0.078569	-0.146921	0.0107358	-0.0779819	-0.00999731	0.00901977	0.141077	-0.0154452	0.0209097	-0.0539222	0.0142757	0.0154834	0.0116591	0.00716847
23117	0.670215	0.671275	0.717961	0.462043	0.772896	0.140993	-0.034804	-0.0597857	0.0316148	-0.0954018	-0.0274259	0.0238917	-0.0632703	0.262731	0.141854	0.117534	-0.047076	0.0227629	-0.0354647	0.0153992	-0.0645606	-0.0127248	-0.0518389	-0.0492917	0.0511438	0.013864	-0.0560526	-0.062384	-0.00709725	-0.00600761	0.00953146	0.00719701	0.0490189	0.0154047	0.174907	0.198928	0.244104	-0.0477598	0.0729247	0.0401931	0.110354	-0.11506	-0.22278	0.0455166	0.0235278	-0.107132	0.00131915	0.00774901	0.0624186
23118	0.672735	0.673727	0.716237	0.457513	0.774281	0.141212	-0.0356628	-0.0599516	0.0312266	-0.0962263	-0.0280653	0.0238233	-0.0628423	0.263467	0.141868	0.117861	-0.0464877	0.0234924	-0.0349245	0.0148778	-0.0641987	-0.0124086	-0.0513373	-0.0490309	0.05176	0.0139052	-0.0553832	-0.0622038	-0.00673416	-0.00574684	0.00958686	0.00751279	0.0494391	0.0153204	0.174965	0.199396	0.244486	-0.0475897	0.0737813	0.0401287	0.110801	-0.115725	-0.222763	0.0456544	0.0242217	-0.107548	0.00141702	0.00812982	0.0626722
23119	-0.568717	-0.567612	0.130827	0.482221	-0.565436	-0.0769448	0.167221	0.050569	0.141326	0.154921	0.187325	0.0510395	0.0183271	-0.188121	-0.0815788	-0.0808153	0.0142547	-0.0301372	0.0554614	-0.0545378	-0.0478451	-0.0486468	-0.0810472	-0.00532827	-0.165132	-0.0467443	-0.216074	-0.0598419	-0.00968022	-0.0500234	-0.012708	-0.0301276	-0.0508859	0.134343	-0.0889498	-0.128337	-0.185858	0.0126941	-0.0899273	-0.00924945	-0.000638091	0.144184	0.0198206	0.0248091	-0.0650544	0.0423665	0.00701818	0.00452826	0.000107464
23120	-0.178282	-0.175318	0.597171	0.807611	-0.122349	0.00578532	0.161547	0.0186511	0.175054	0.110704	0.186918	0.0601624	-0.0112507	-0.0331929	-0.00665522	-0.00826125	0.0035797	0.00289158	0.054704	-0.0667831	-0.0872843	-0.055076	-0.108602	-0.026341	-0.14112	-0.041324	-0.265354	-0.102649	-0.00975961	-0.0586658	-0.00504531	-0.0222176	-0.0188769	0.166777	0.00558954	-0.002969	-0.0459385	-0.0139755	-0.0366426	0.00917153	0.071696	0.0873658	-0.126848	0.0531368	-0.0474979	-0.0320056	0.0122291	0.0152447	0.041575
23121	0.701921	0.705344	0.681312	0.395681	0.791168	0.141241	-0.0428048	-0.0584864	0.0232681	-0.0949584	-0.0355878	0.00478548	-0.0522148	0.266399	0.129257	0.122095	-0.0221631	0.0513541	-0.0151861	-0.00216245	-0.0548098	-0.00373504	-0.0287473	-0.0327138	0.0687629	0.0171066	-0.0372074	-0.0560135	-3.28697e-05	-0.00261468	0.0136202	0.0163093	0.056263	0.021299	0.164494	0.214396	0.249166	-0.0407414	0.0931143	0.0325587	0.111933	-0.112576	-0.222951	0.0403045	0.0344053	-0.121039	0.00346469	0.0117326	0.0599747
23122	0.70267	0.706031	0.680171	0.393008	0.791477	0.141594	-0.0435608	-0.0584416	0.0231361	-0.0955134	-0.0356647	0.00483572	-0.052115	0.266707	0.129173	0.122177	-0.0220163	0.0515983	-0.0148286	-0.00259256	-0.054532	-0.00365969	-0.0285857	-0.0326068	0.0690569	0.0173889	-0.0368051	-0.0560315	0.000130286	-0.00245727	0.0137132	0.0164553	0.0563594	0.0213922	0.164465	0.214233	0.248945	-0.0404975	0.0933524	0.0324795	0.112458	-0.113083	-0.222891	0.0404513	0.0346676	-0.120885	0.00340309	0.011961	0.0601382
23123	-0.570224	-0.560336	0.132702	0.485466	-0.562634	-0.0765455	0.167503	0.049514	0.140563	0.154916	0.185517	0.0491521	0.0148062	-0.185488	-0.0803167	-0.080051	0.0100024	-0.0340103	0.0524877	-0.0503181	-0.0488992	-0.0492369	-0.0839894	-0.00732683	-0.166056	-0.0464222	-0.213892	-0.0586745	-0.0109013	-0.0493651	-0.0122411	-0.0316062	-0.0514576	0.13336	-0.0859418	-0.12867	-0.182183	0.0120672	-0.0907149	-0.00839566	-0.00259689	0.143871	0.018732	0.0231617	-0.0656567	0.044492	0.00633875	0.00292959	-0.00113548
23124	-0.175742	-0.167063	0.600433	0.809695	-0.116077	0.00695364	0.161043	0.0180444	0.174355	0.111164	0.185852	0.0575577	-0.0131142	-0.03076	-0.00602497	-0.0073192	0.00120919	0.000892332	0.0528391	-0.0642124	-0.0877851	-0.0553514	-0.110136	-0.0274934	-0.141214	-0.0412936	-0.263687	-0.101562	-0.010043	-0.0581705	-0.00481446	-0.0224802	-0.0188173	0.166468	0.00818992	-0.00205021	-0.0419648	-0.0139346	-0.0358553	0.00942529	0.0712833	0.0860803	-0.128203	0.052254	-0.048221	-0.0317541	0.0110188	0.0135484	0.0407728
23125	0.690865	0.68825	0.705905	0.429425	0.777882	0.142192	-0.0360222	-0.0566329	0.0316529	-0.0889062	-0.0256746	0.0102202	-0.0491397	0.263251	0.12857	0.120732	-0.0176332	0.0557385	-0.009782	-0.00951187	-0.0588003	-0.0063035	-0.0312255	-0.031928	0.0627641	0.0152275	-0.0539165	-0.0627217	0.000247668	-0.00675919	0.0136169	0.0173601	0.0567089	0.0305299	0.161568	0.211321	0.241748	-0.0407096	0.0911622	0.0329057	0.117232	-0.107631	-0.226975	0.0450555	0.0329292	-0.12177	0.00466277	0.0144186	0.0634377
23126	0.692306	0.689592	0.70449	0.426287	0.778389	0.142213	-0.0366406	-0.0567938	0.031568	-0.0893872	-0.0259443	0.0102429	-0.0489794	0.263781	0.128706	0.120894	-0.0173854	0.056052	-0.00959966	-0.00953551	-0.0585119	-0.00621731	-0.0308863	-0.0318894	0.0631089	0.015391	-0.0532244	-0.0629559	0.000323	-0.00642024	0.0136537	0.0173737	0.0566025	0.0301875	0.161594	0.211444	0.24202	-0.040542	0.0916394	0.0329225	0.117265	-0.108216	-0.226976	0.0449432	0.0333129	-0.121572	0.00481256	0.0145363	0.0635251
23127	-0.375034	-0.36136	0.383646	0.62597	-0.291099	-0.0418608	0.166378	0.0441087	0.185912	0.135524	0.210487	0.0474689	0.01563	-0.114075	-0.0644845	-0.0432755	0.020155	-0.00469573	0.0857545	-0.0851808	-0.0712012	-0.0579375	-0.106944	-0.0156415	-0.181106	-0.05963	-0.261701	-0.0928927	-0.00370007	-0.05487	-0.00807766	-0.023056	-0.0384927	0.185305	-0.045662	-0.067542	-0.126135	0.0175205	-0.0470127	-0.00305942	0.0588265	0.127387	-0.0581165	0.0430515	-0.0568858	-0.0147492	0.00289781	0.00770525	0.0186933
23128	0.00593031	0.0174379	0.738103	0.81866	0.139832	0.0359219	0.13928	0.0128736	0.191458	0.0810049	0.185554	0.0456678	-0.0127286	0.0237435	0.00210827	0.0219566	0.0021274	0.015439	0.0704433	-0.0779516	-0.0956229	-0.0571408	-0.120473	-0.0349958	-0.142408	-0.0511034	-0.266237	-0.115161	-0.0026335	-0.0529239	-0.00184273	-0.0135557	-0.0081859	0.185392	0.0453321	0.0480094	0.0112163	-0.00434581	0.00292436	0.0133667	0.113787	0.0605248	-0.173341	0.0608471	-0.0385174	-0.0793695	0.00362359	0.0112394	0.0481982
23129	0.711371	0.707968	0.642941	0.364939	0.819822	0.140528	-0.0576857	-0.0574765	0.0100647	-0.0982911	-0.0476677	-0.000493344	-0.0537016	0.255925	0.12496	0.118025	-0.031125	0.0393883	-0.0271614	0.013621	-0.0480539	-0.00201172	-0.0230388	-0.0344191	0.0781318	0.019468	-0.0135686	-0.0455562	2.98431e-05	0.0032143	0.0132593	0.0181063	0.0555443	-0.000894127	0.169086	0.208744	0.251319	-0.0377219	0.0909768	0.0331859	0.105345	-0.122061	-0.209271	0.0366094	0.0323654	-0.117459	2.24168e-05	0.00586366	0.0529907
23130	0.712195	0.708873	0.641719	0.361932	0.819529	0.140607	-0.057941	-0.0575733	0.00969	-0.0987059	-0.0479007	-0.00024104	-0.0533597	0.256399	0.12506	0.118312	-0.0308389	0.0397089	-0.0268717	0.0134077	-0.0478529	-0.00196907	-0.0229527	-0.0344407	0.0782885	0.0194496	-0.0133678	-0.0455065	0.000221301	0.00311296	0.0133335	0.018234	0.0556802	-0.000994727	0.16896	0.208778	0.25143	-0.0377572	0.091351	0.0331961	0.105585	-0.122424	-0.209086	0.0366738	0.0328274	-0.117572	0.000212264	0.00618756	0.0532843
[truncated: 438 more columns]

## Sheet: TableS5-UKBB-LDSC-rP
UKBB_ID	46	47	48	49	50	78	102	134	135	136	137	189	399	767	777	796	806	816	826	845	864	874	884	894	904	914	924	943	971	981	1001	1011	1021	1070	1080	1090	1100	1160	1170	1180	1190	1200	1210	1220	1239	1249	1259	1269	1279
46	1.054	0.843	-0.057	0.027	0.319	0.085	-0.055	-0.047	-0.151	-0.069	-0.156	-0.084	-0.073	0.066	0.026	0.033	-0.017	0.011	0.005	0.142	-0.007	0.021	0.028	-0.005	0.084	0.03	0.214	0.068	-0.024	0.024	-0.004	0.007	0.022	-0.111	0.061	0.132	0.155	0.004	0.03	0.038	-0.117	-0.11	-0.004	-0.107	0.002	0.016	0.009	-0.019	-0.035
47	0.843	1.06	-0.053	0.03	0.347	0.083	-0.04	-0.054	-0.145	-0.068	-0.156	-0.089	-0.083	0.071	0.023	0.042	-0.031	-0.007	-0.003	0.14	-0.007	0.017	0.021	-0.013	0.078	0.029	0.21	0.07	-0.02	0.019	-0.003	0.003	0.016	-0.111	0.074	0.125	0.154	0	0.031	0.03	-0.115	-0.107	-0.004	-0.106	-0.004	0.021	0.004	-0.024	-0.037
48	-0.057	-0.053	1.062	0.861	0.078	0.037	0.193	0.026	0.231	0.1	0.225	0.106	-0.004	0.023	0.023	0.005	0.028	0.039	0.053	-0.11	-0.104	-0.042	-0.104	-0.025	-0.143	-0.045	-0.346	-0.144	-0.003	-0.088	0.012	-0.013	-0.016	0.201	0.022	0.001	-0.031	-0.028	-0.022	0.018	0.161	0.088	-0.193	0.098	0.012	-0.11	0.044	0.064	0.086
49	0.027	0.03	0.861	1.078	0.233	0.045	0.111	0.014	0.134	0.075	0.142	0.053	-0.031	0.041	0.015	0.025	-0.012	0.002	0.027	-0.037	-0.107	-0.051	-0.098	-0.042	-0.104	-0.032	-0.269	-0.114	-0.021	-0.072	0.006	-0.017	-0.009	0.14	0.055	0.023	0.012	-0.025	-0.017	0.018	0.097	0.044	-0.156	0.06	-0.052	-0.062	0.027	0.041	0.059
50	0.319	0.347	0.078	0.233	1.248	0.006	-0.06	-0.008	-0.104	-0.009	-0.13	-0.074	-0.067	0.042	-0.033	0.042	-0.115	-0.095	-0.025	0.202	-0.036	-0.051	-0.043	-0.049	0.006	-0.014	0.157	0.046	-0.01	0.01	-0.004	0.013	0.012	-0.148	0.126	0.045	0.131	0.019	-0.029	0.038	-0.07	-0.071	-0.001	-0.046	-0.026	-0.013	-0.02	-0.041	-0.04
78	0.085	0.083	0.037	0.045	0.006	1.085	-0.055	-0.037	-0.039	-0.034	-0.033	-0.027	-0.028	0.007	0.007	0.003	0.004	-0.002	-0.002	0.03	0.001	0.001	0.002	-0.013	0.041	0.021	0.022	0.009	-0.002	0.025	-0.017	-0.003	-0.006	-0.019	0.02	0.048	0.028	0.008	0.009	-0.01	-0.007	-0.02	0.01	-0.016	-0.053	0.051	0.004	-0.004	0.015
102	-0.055	-0.04	0.193	0.111	-0.06	-0.055	1.048	0.02	0.075	0.003	0.075	0.072	-0.01	-0.004	0.007	-0.021	-0.004	0.005	0.022	-0.02	-0.044	-0.026	-0.083	-0.022	-0.135	-0.052	-0.117	-0.045	0.013	-0.048	0.017	-0.031	-0.021	0.078	-0.014	-0.049	-0.078	0.003	-0.032	0.029	0.064	0.029	-0.041	0.003	0.097	0.018	0.004	0.023	0.022
134	-0.047	-0.054	0.026	0.014	-0.008	-0.037	0.02	1.014	0.035	0.169	0.061	-0.003	0.02	-0.025	-0.017	-0.002	7.58e-05	-0.008	-0.007	-0.023	0.01	-0.007	0.003	0.009	-0.019	-0.008	-0.044	-0.011	0.011	-0.004	0.003	0.012	-0.003	0.031	0.003	-0.021	-0.021	0.014	0.006	0.004	0.035	0.025	0.01	0.026	-0.007	-0.033	-0.012	0.001	-0.011
135	-0.151	-0.145	0.231	0.134	-0.104	-0.039	0.075	0.035	1.027	0.255	0.554	0.069	0.063	-0.038	-0.019	-0.009	0.041	0.019	0.02	-0.125	-0.02	-0.01	-0.003	0.032	-0.079	-0.036	-0.209	-0.066	0.038	-0.039	0.011	0.03	-0.003	0.127	-0.024	-0.061	-0.093	-0.013	-0.057	0.011	0.143	0.142	-0.071	0.106	0.016	-0.097	0.01	0.031	0.048
136	-0.069	-0.068	0.1	0.075	-0.009	-0.034	0.003	0.169	0.255	1.035	0.193	-0.005	0.021	-0.02	-0.039	0.002	0.013	0.007	0.018	-0.035	-0.007	-0.005	0.013	0.015	-0.022	-0.004	-0.086	-0.014	0.026	-0.019	0.005	0.023	-0.006	0.048	0.017	-0.01	-0.014	-0.019	0.001	-0.002	0.066	0.079	-0.025	0.05	0.005	-0.079	-0.004	0.005	0.017
137	-0.156	-0.156	0.225	0.142	-0.13	-0.033	0.075	0.061	0.554	0.193	1.032	0.059	0.064	-0.054	-0.011	-0.02	0.043	0.026	0.021	-0.138	-0.018	0.001	-0.024	0.03	-0.087	-0.02	-0.227	-0.087	0.053	-0.052	0.016	0.01	-0.017	0.164	-0.045	-0.056	-0.097	0.004	-0.052	0.01	0.161	0.149	-0.067	0.109	0.012	-0.107	0.005	0.032	0.042
189	-0.084	-0.089	0.106	0.053	-0.074	-0.027	0.072	-0.003	0.069	-0.005	0.059	1.035	0.016	0.029	0.062	-0.097	0.092	0.116	0.073	-0.158	0.058	0.044	0.034	0.01	-0.009	0.001	-0.117	-0.084	0.009	-0.045	-0.007	-0.034	-0.01	0.066	-0.063	-0.178	-0.108	-0.06	-0.052	0.02	0.065	0.042	0.007	0.05	0.165	-0.079	0.064	0.097	0.122
399	-0.073	-0.083	-0.004	-0.031	-0.067	-0.028	-0.01	0.02	0.063	0.021	0.064	0.016	1.004	-0.029	-0.007	-0.021	0.058	0.045	0.016	-0.097	0.037	0.007	0.048	0.043	0.027	-0.006	-0.03	-0.012	0.034	-0.008	-0.006	0.012	0.002	0.037	-0.107	-0.034	-0.085	0.004	0.028	-0.042	0.051	0.024	0.004	0.047	-0.007	-0.015	-0.003	0.013	0.022
767	0.066	0.071	0.023	0.041	0.042	0.007	-0.004	-0.025	-0.038	-0.02	-0.054	0.029	-0.029	1.007	0.396	0.111	-0.047	0.015	0.071	0.02	-0.035	-0.003	-0.018	-0.041	0.023	0.01	0.043	-0.051	-0.047	0.003	-0.006	-0.03	0.015	-0.077	-0.002	0.083	0.103	-0.095	-0.02	0.008	-0.067	-0.015	-0.015	-0.023	0.035	0.017	0.03	0.022	0.032
777	0.026	0.023	0.023	0.015	-0.033	0.007	0.007	-0.017	-0.019	-0.039	-0.011	0.062	-0.007	0.396	1.016	-0.062	0.044	0.063	-0.003	-0.037	-0.006	0.051	-0.001	-0.006	0.021	0.024	-0.015	-0.095	-0.042	-0.013	-0.009	-0.032	0.006	0.015	-0.091	0.023	-0.018	-0.065	-0.025	-0.014	-0.035	0.004	-0.014	-0.018	0.044	0.019	0.039	0.03	0.036
796	0.033	0.042	0.005	0.025	0.042	0.003	-0.021	-0.002	-0.009	0.002	-0.02	-0.097	-0.021	0.111	-0.062	1.007	-0.124	-0.095	-0.031	0.053	-0.054	-0.071	-0.06	-0.048	-0.024	-0.004	0.016	-0.002	-0.018	0	-0.003	0.006	0.022	-0.037	0.058	0.24	0.115	-0.022	0.003	-0.01	-0.036	-0.028	-0.006	-0.021	-0.029	0.015	-0.013	-0.014	-0.009
806	-0.017	-0.031	0.028	-0.012	-0.115	0.004	-0.004	7.58e-05	0.041	0.013	0.043	0.092	0.058	-0.047	0.044	-0.124	1.031	0.662	0.257	-0.139	0.175	0.319	0.24	0.201	0.125	0.074	-0.062	-0.003	0.053	-0.014	0.012	0.037	0.024	0.109	-0.126	-0.01	-0.115	-0.007	0.05	-0.042	0.085	0.027	-0.017	0.037	0.08	-0.005	0.042	0.052	0.085
816	0.011	-0.007	0.039	0.002	-0.095	-0.002	0.005	-0.008	0.019	0.007	0.026	0.116	0.045	0.015	0.063	-0.095	0.662	1.036	0.279	-0.134	0.134	0.283	0.27	0.217	0.182	0.105	-0.069	-0.017	0.055	-0.015	0.015	0.049	0.04	0.105	-0.143	0.024	-0.1	-0.026	0.037	-0.033	0.084	0.029	-0.017	0.036	0.096	-0.015	0.056	0.066	0.107
826	0.005	-0.003	0.053	0.027	-0.025	-0.002	0.022	-0.007	0.02	0.018	0.021	0.073	0.016	0.071	-0.003	-0.031	0.257	0.279	1.002	-0.034	0.052	0.117	0.071	0.068	0.037	0.027	-0.043	0.006	0.04	-0.013	0.011	0.005	0.004	0.058	-0.038	0.013	-0.049	-0.04	-1.891e-05	0.014	0.088	0.024	-0.01	0.036	0.06	-0.012	0.04	0.051	0.078
845	0.142	0.14	-0.11	-0.037	0.202	0.03	-0.02	-0.023	-0.125	-0.035	-0.138	-0.158	-0.097	0.02	-0.037	0.053	-0.139	-0.134	-0.034	1.062	-0.045	-0.072	-0.077	-0.08	-0.018	-0.024	0.161	0.089	-0.053	0.018	-0.004	0.003	-0.002	-0.191	0.188	0.069	0.156	0.013	-0.044	0.059	-0.091	-0.08	0.016	-0.067	-0.072	0.082	-0.025	-0.053	-0.063
864	-0.007	-0.007	-0.104	-0.107	-0.036	0.001	-0.044	0.01	-0.02	-0.007	-0.018	0.058	0.037	-0.035	-0.006	-0.054	0.175	0.134	0.052	-0.045	1.01	0.354	0.363	0.153	0.229	0.078	0.13	0.092	0.284	0.016	-0.004	0.068	0.008	-0.031	-0.094	-0.095	-0.079	0	0.14	-0.108	-0.012	-0.025	0.046	-0.016	-0.004	0.005	0.002	0.011	0.029
874	0.021	0.017	-0.042	-0.051	-0.051	0.001	-0.026	-0.007	-0.01	-0.005	0.001	0.044	0.007	-0.003	0.051	-0.071	0.319	0.283	0.117	-0.072	0.354	1.007	0.262	0.34	0.157	0.151	0.048	0.047	0.226	0.097	0.02	0.054	0.047	0.032	-0.112	-0.024	-0.047	-0.037	0.092	-0.073	0.007	-0.005	0.01	-0.014	0.03	0.008	0.027	0.019	0.044
884	0.028	0.021	-0.104	-0.098	-0.043	0.002	-0.083	0.003	-0.003	0.013	-0.024	0.034	0.048	-0.018	-0.001	-0.06	0.24	0.27	0.071	-0.077	0.363	0.262	1.011	0.254	0.485	0.085	0.084	0.109	0.121	0.034	0.003	0.154	0.069	-0.027	-0.088	-0.031	-0.065	-0.004	0.111	-0.076	0.006	-0.025	0.04	-0.01	0.008	-0.008	0.01	0.019	0.039
894	-0.005	-0.013	-0.025	-0.042	-0.049	-0.013	-0.022	0.009	0.032	0.015	0.03	0.01	0.043	-0.041	-0.006	-0.048	0.201	0.217	0.068	-0.08	0.153	0.34	0.254	1.01	0.193	0.233	-0.001	0.042	0.101	0.085	0.046	0.11	0.099	0.052	-0.091	-0.02	-0.062	0.012	0.07	-0.049	0.022	0.003	0.01	0.003	0.026	-0.006	0.012	0.01	0.02
904	0.084	0.078	-0.143	-0.104	0.006	0.041	-0.135	-0.019	-0.079	-0.022	-0.087	-0.009	0.027	0.023	0.021	-0.024	0.125	0.182	0.037	-0.018	0.229	0.157	0.485	0.193	1.014	0.164	0.181	0.096	0.075	0.075	-0.011	0.082	0.048	-0.067	-0.043	0.016	0.026	-0.017	0.085	-0.07	-0.036	-0.042	0.05	-0.027	-0.037	0.011	0.012	0.008	0.035
914	0.03	0.029	-0.045	-0.032	-0.014	0.021	-0.052	-0.008	-0.036	-0.004	-0.02	0.001	-0.006	0.01	0.024	-0.004	0.074	0.105	0.027	-0.024	0.078	0.151	0.085	0.233	0.164	0.991	0.036	0.019	0.034	0.083	0.092	0.013	0.051	0.014	-0.04	0.02	0.006	-0.015	0.035	-0.028	-0.01	-0.002	0.024	-0.011	0.007	0.021	0.007	-0.002	0.014
924	0.214	0.21	-0.346	-0.269	0.157	0.022	-0.117	-0.044	-0.209	-0.086	-0.227	-0.117	-0.03	0.043	-0.015	0.016	-0.062	-0.069	-0.043	0.161	0.13	0.048	0.084	-0.001	0.181	0.036	1.027	0.178	0.024	0.099	-0.008	0.02	0.022	-0.193	0.081	0.032	0.122	0.007	0.113	-0.046	-0.168	-0.133	0.068	-0.114	-0.085	0.064	-0.033	-0.055	-0.068
943	0.068	0.07	-0.144	-0.114	0.046	0.009	-0.045	-0.011	-0.066	-0.014	-0.087	-0.084	-0.012	-0.051	-0.095	-0.002	-0.003	-0.017	0.006	0.089	0.092	0.047	0.109	0.042	0.096	0.019	0.178	1.016	0.032	0.051	0.007	0.072	0.022	-0.095	0.079	0.037	0.047	0.005	0.055	-0.023	-0.048	-0.045	0.016	-0.035	-0.054	0.039	0.007	-0.029	-0.024
971	-0.024	-0.02	-0.003	-0.021	-0.01	-0.002	0.013	0.011	0.038	0.026	0.053	0.009	0.034	-0.047	-0.042	-0.018	0.053	0.055	0.04	-0.053	0.284	0.226	0.121	0.101	0.075	0.034	0.024	0.032	1.007	-0.145	0.004	0.092	-0.016	0.032	-0.059	-0.041	-0.044	0.007	0.08	-0.067	0.034	0.015	0.006	0.023	0.006	-0.012	0.01	0.02	0
981	0.024	0.019	-0.088	-0.072	0.01	0.025	-0.048	-0.004	-0.039	-0.019	-0.052	-0.045	-0.008	0.003	-0.013	0	-0.014	-0.015	-0.013	0.018	0.016	0.097	0.034	0.085	0.075	0.083	0.099	0.051	-0.145	1.011	0.044	0.014	0.088	-0.053	0.011	-0.008	0.028	0.011	0.038	-0.007	-0.04	-0.023	0.024	-0.018	-0.019	0.013	-0.041	-0.036	-0.028
1001	-0.004	-0.003	0.012	0.006	-0.004	-0.017	0.017	0.003	0.011	0.005	0.016	-0.007	-0.006	-0.006	-0.009	-0.003	0.012	0.015	0.011	-0.004	-0.004	0.02	0.003	0.046	-0.011	0.092	-0.008	0.007	0.004	0.044	0.994	0.007	0.028	0.014	0.003	0.001	-0.004	-5.944e-05	0.009	0.016	0.01	-0.005	0.002	0.004	0.005	-0.003	-0.008	-0.01	0.002
1011	0.007	0.003	-0.013	-0.017	0.013	-0.003	-0.031	0.012	0.03	0.023	0.01	-0.034	0.012	-0.03	-0.032	0.006	0.037	0.049	0.005	0.003	0.068	0.054	0.154	0.11	0.082	0.013	0.02	0.072	0.092	0.014	0.007	1.004	0.244	-0.032	-0.01	0.003	-0.005	0.016	0.044	-0.02	0.007	0.003	0.004	0.001	-0.011	0	-0.011	-0.005	-0.007
1021	0.022	0.016	-0.016	-0.009	0.012	-0.006	-0.021	-0.003	-0.003	-0.006	-0.017	-0.01	0.002	0.015	0.006	0.022	0.024	0.04	0.004	-0.002	0.008	0.047	0.069	0.099	0.048	0.051	0.022	0.022	-0.016	0.088	0.028	0.244	1.004	-0.001	-0.003	0.021	0.015	0.003	6.792e-05	0.015	-0.04	-0.01	0.002	-0.012	0.024	-0.006	0.011	0.001	-3.53e-05
1070	-0.111	-0.111	0.201	0.14	-0.148	-0.019	0.078	0.031	0.127	0.048	0.164	0.066	0.037	-0.077	0.015	-0.037	0.109	0.105	0.058	-0.191	-0.031	0.032	-0.027	0.052	-0.067	0.014	-0.193	-0.095	0.032	-0.053	0.014	-0.032	-0.001	1.056	-0.109	-0.038	-0.1	0.021	0.033	0.003	0.137	0.103	-0.06	0.067	0.061	-0.07	0.023	0.053	0.067
1080	0.061	0.074	0.022	0.055	0.126	0.02	-0.014	0.003	-0.024	0.017	-0.045	-0.063	-0.107	-0.002	-0.091	0.058	-0.126	-0.143	-0.038	0.188	-0.094	-0.112	-0.088	-0.091	-0.043	-0.04	0.081	0.079	-0.059	0.011	0.003	-0.01	-0.003	-0.109	1.045	0.081	0.161	-0.017	-0.041	0.082	-0.035	-0.025	-0.019	-0.019	-0.055	-0.028	-0.03	-0.035	-0.021
1090	0.132	0.125	0.001	0.023	0.045	0.048	-0.049	-0.021	-0.061	-0.01	-0.056	-0.178	-0.034	0.083	0.023	0.24	-0.01	0.024	0.013	0.069	-0.095	-0.024	-0.031	-0.02	0.016	0.02	0.032	0.037	-0.041	-0.008	0.001	0.003	0.021	-0.038	0.081	1.002	0.179	-0.025	-0.013	0.007	-0.062	-0.043	-0.038	-0.081	-0.043	0.021	0.014	-0.003	0.039
1100	0.155	0.154	-0.031	0.012	0.131	0.028	-0.078	-0.021	-0.093	-0.014	-0.097	-0.108	-0.085	0.103	-0.018	0.115	-0.115	-0.1	-0.049	0.156	-0.079	-0.047	-0.065	-0.062	0.026	0.006	0.122	0.047	-0.044	0.028	-0.004	-0.005	0.015	-0.1	0.161	0.179	1.029	-0.024	-0.047	0.078	-0.064	-0.032	-0.031	-0.046	-0.013	-0.056	0.01	-0.022	-0.009
1160	0.004	0	-0.028	-0.025	0.019	0.008	0.003	0.014	-0.013	-0.019	0.004	-0.06	0.004	-0.095	-0.065	-0.022	-0.007	-0.026	-0.04	0.013	0	-0.037	-0.004	0.012	-0.017	-0.015	0.007	0.005	0.007	0.011	-5.944e-05	0.016	0.003	0.021	-0.017	-0.025	-0.024	1.022	-0.002	0.025	0.089	-0.253	-0.029	-0.045	-0.05	0.017	-0.038	-0.029	-0.058
1170	0.03	0.031	-0.022	-0.017	-0.029	0.009	-0.032	0.006	-0.057	0.001	-0.052	-0.052	0.028	-0.02	-0.025	0.003	0.05	0.037	-1.891e-05	-0.044	0.14	0.092	0.111	0.07	0.085	0.035	0.113	0.055	0.08	0.038	0.009	0.044	6.792e-05	0.033	-0.041	-0.013	-0.047	-0.002	1.04	-0.494	-0.032	-0.098	0.025	-0.077	-0.061	0.002	-0.004	-0.005	-0.043
1180	0.038	0.03	0.018	0.018	0.038	-0.01	0.029	0.004	0.011	-0.002	0.01	0.02	-0.042	0.008	-0.014	-0.01	-0.042	-0.033	0.014	0.059	-0.108	-0.073	-0.076	-0.049	-0.07	-0.028	-0.046	-0.023	-0.067	-0.007	0.016	-0.02	0.015	0.003	0.082	0.007	0.078	0.025	-0.494	1.042	-0.023	-0.007	-0.011	-0.009	0.083	-0.048	-0.01	-0.009	0.024
1190	-0.117	-0.115	0.161	0.097	-0.07	-0.007	0.064	0.035	0.143	0.066	0.161	0.065	0.051	-0.067	-0.035	-0.036	0.085	0.084	0.088	-0.091	-0.012	0.007	0.006	0.022	-0.036	-0.01	-0.168	-0.048	0.034	-0.04	0.01	0.007	-0.04	0.137	-0.035	-0.062	-0.064	0.089	-0.032	-0.023	1.023	0.084	-0.054	0.36	0.058	-0.06	0.023	0.044	0.042
1200	-0.11	-0.107	0.088	0.044	-0.071	-0.02	0.029	0.025	0.142	0.079	0.149	0.042	0.024	-0.015	0.004	-0.028	0.027	0.029	0.024	-0.08	-0.025	-0.005	-0.025	0.003	-0.042	-0.002	-0.133	-0.045	0.015	-0.023	-0.005	0.003	-0.01	0.103	-0.025	-0.043	-0.032	-0.253	-0.098	-0.007	0.084	1.019	0.004	0.102	0.015	-0.059	0.015	0.031	0.046
1210	-0.004	-0.004	-0.193	-0.156	-0.001	0.01	-0.041	0.01	-0.071	-0.025	-0.067	0.007	0.004	-0.015	-0.014	-0.006	-0.017	-0.017	-0.01	0.016	0.046	0.01	0.04	0.01	0.05	0.024	0.068	0.016	0.006	0.024	0.002	0.004	0.002	-0.06	-0.019	-0.038	-0.031	-0.029	0.025	-0.011	-0.054	0.004	1.025	-0.076	-0.028	0.051	-0.024	-0.018	-0.033
1220	-0.107	-0.106	0.098	0.06	-0.046	-0.016	0.003	0.026	0.106	0.05	0.109	0.05	0.047	-0.023	-0.018	-0.021	0.037	0.036	0.036	-0.067	-0.016	-0.014	-0.01	0.003	-0.027	-0.011	-0.114	-0.035	0.023	-0.018	0.004	0.001	-0.012	0.067	-0.019	-0.081	-0.046	-0.045	-0.077	-0.009	0.36	0.102	-0.076	1.009	0.009	-0.019	0.009	0.029	0.04
1239	0.002	-0.004	0.012	-0.052	-0.026	-0.053	0.097	-0.007	0.016	0.005	0.012	0.165	-0.007	0.035	0.044	-0.029	0.08	0.096	0.06	-0.072	-0.004	0.03	0.008	0.026	-0.037	0.007	-0.085	-0.054	0.006	-0.019	0.005	-0.011	0.024	0.061	-0.055	-0.043	-0.013	-0.05	-0.061	0.083	0.058	0.015	-0.028	0.009	1.013	-0.05	0.03	0.024	0.024
1249	0.016	0.021	-0.11	-0.062	-0.013	0.051	0.018	-0.033	-0.097	-0.079	-0.107	-0.079	-0.015	0.017	0.019	0.015	-0.005	-0.015	-0.012	0.082	0.005	0.008	-0.008	-0.006	0.011	0.021	0.064	0.039	-0.012	0.013	-0.003	0	-0.006	-0.07	-0.028	0.021	-0.056	0.017	0.002	-0.048	-0.06	-0.059	0.051	-0.019	-0.05	1.021	-0.063	-0.045	-0.034
1259	0.009	0.004	0.044	0.027	-0.02	0.004	0.004	-0.012	0.01	-0.004	0.005	0.064	-0.003	0.03	0.039	-0.013	0.042	0.056	0.04	-0.025	0.002	0.027	0.01	0.012	0.012	0.007	-0.033	0.007	0.01	-0.041	-0.008	-0.011	0.011	0.023	-0.03	0.014	0.01	-0.038	-0.004	-0.01	0.023	0.015	-0.024	0.009	0.03	-0.063	1.012	0.439	0.074
1269	-0.019	-0.024	0.064	0.041	-0.041	-0.004	0.023	0.001	0.031	0.005	0.032	0.097	0.013	0.022	0.03	-0.014	0.052	0.066	0.051	-0.053	0.011	0.019	0.019	0.01	0.008	-0.002	-0.055	-0.029	0.02	-0.036	-0.01	-0.005	0.001	0.053	-0.035	-0.003	-0.022	-0.029	-0.005	-0.009	0.044	0.031	-0.018	0.029	0.024	-0.045	0.439	0.999	0.215
1279	-0.035	-0.037	0.086	0.059	-0.04	0.015	0.022	-0.011	0.048	0.017	0.042	0.122	0.022	0.032	0.036	-0.009	0.085	0.107	0.078	-0.063	0.029	0.044	0.039	0.02	0.035	0.014	-0.068	-0.024	0	-0.028	0.002	-0.007	-3.53e-05	0.067	-0.021	0.039	-0.009	-0.058	-0.043	0.024	0.042	0.046	-0.033	0.04	0.024	-0.034	0.074	0.215	1.019
1558	-0.102	-0.095	0.144	0.129	-0.076	-0.004	0.069	0.009	0.1	0.029	0.097	0.127	0.016	0.003	0.061	-0.031	0.089	0.097	0.065	-0.11	-0.012	0.043	0.001	0.02	-0.012	0.019	-0.17	-0.087	0.025	-0.062	0	-0.02	0.001	0.086	-0.086	-0.055	-0.169	-0.029	-0.007	-0.061	0.086	0.023	0.026	0.081	0.023	0.132	0.021	0.036	0.036
1568	0.073	0.069	-0.06	-0.024	0.082	0.003	-0.049	-0.005	-0.037	0.011	-0.045	-0.105	-0.024	-0.011	-0.057	0.03	-0.11	-0.125	-0.063	0.122	-0.012	-0.046	-0.02	-0.045	0.006	-0.02	0.116	0.054	-0.027	0.051	-0.002	0.017	-0.001	-0.112	0.119	0.018	0.1	0.01	0.024	-0.008	-0.054	-0.034	-0.002	-0.025	-0.071	-0.031	-0.044	-0.054	-0.057
1578	0.028	0.027	-0.041	-0.012	0.064	0	-0.028	0.008	-0.046	0.004	-0.041	-0.069	-0.017	0.006	-0.052	0.025	-0.09	-0.09	-0.05	0.09	-0.005	-0.045	-0.029	-0.033	0.002	-0.02	0.065	0.05	-0.026	0.014	-0.002	0.006	-0.013	-0.084	0.095	0.019	0.108	0.009	0.004	-0.01	-0.04	-0.006	0.001	-0.018	-0.065	0.008	-0.028	-0.033	-0.03
1588	0	-0.004	0.064	0.028	-0.063	0.015	0.024	-0.021	0.014	-0.032	0	0.109	-0.005	0.029	0.062	-0.009	0.099	0.118	0.068	-0.102	0.019	0.054	0.028	0.038	0.037	0.03	-0.063	-0.027	0.013	0.001	-0.003	0.004	0.014	0.091	-0.093	0.013	-0.009	-0.01	-0.04	0.042	0.043	0.013	-0.038	0.004	0.099	-0.055	0.058	0.05	0.1
1598	0.006	0.004	0.077	0.06	-0.026	0.003	0.014	0.012	0.045	0.033	0.077	0.005	0.009	0.004	-0.005	-0.001	0.004	-0.016	0.007	-0.032	-0.01	0.002	-0.01	0.008	-0.026	-0.01	-0.031	-0.028	0.006	-0.01	0.003	0.01	0.003	0.052	0.017	0.002	0.016	-0.008	0.004	0.028	0.04	0.032	-0.037	0.024	0.031	-0.065	-0.003	0.024	0.032
1608	-0.015	-0.014	0.001	0.005	0.001	-0.012	0.001	0.007	0.002	0.02	0.012	-0.038	0.012	-0.018	-0.034	-0.004	-0.028	-0.034	-0.011	0.041	-0.009	-0.025	-0.014	-0.014	-0.021	-0.02	0.013	0.008	0	0.013	0.006	0.015	0.001	-0.032	0.028	-0.027	-0.007	0.011	0.006	0.006	0.018	0.002	0.003	0.022	-0.028	0.037	-0.029	-0.02	-0.016
1618	0.027	0.035	-0.075	-0.027	0.093	-0.012	-0.045	0.019	-0.038	0.027	-0.037	-0.148	-0.011	-0.006	-0.076	0.043	-0.116	-0.121	-0.073	0.152	-0.004	-0.056	-0.011	-0.032	0.001	-0.021	0.106	0.057	-0.038	0.049	0.012	0.016	0.003	-0.134	0.124	0.022	0.064	0.024	0.044	-0.047	-0.066	-0.05	0.019	-0.014	-0.146	0.051	-0.08	-0.078	-0.083
1628	-0.046	-0.047	0.103	0.077	-0.04	0.014	0.028	0.026	0.071	0.014	0.066	0.122	0.008	0.013	0.048	-0.011	0.069	0.08	0.054	-0.103	0.034	0.048	0.037	0.034	0.028	0.029	-0.093	-0.046	0.032	-0.041	-0.01	-0.012	0.011	0.097	-0.062	-0.024	-0.076	-0.022	0.009	-0.027	0.048	0.015	-0.006	0.038	0.046	-0.04	0.036	0.035	0.053
1677	-0.006	-0.009	-0.001	0.002	0.042	-0.004	-0.037	0.023	0.023	0.027	0.006	-0.042	0.011	-0.013	-0.047	0.013	-0.047	-0.049	-0.047	0.02	0.005	-0.021	0.011	-0.003	0.004	-0.018	0.019	0.016	-0.002	0.033	0.006	0.015	0.002	-0.027	0.026	-0.016	0.008	0.012	0.026	-0.013	0.001	-0.01	0.004	0.008	-0.026	-0.041	-0.021	-0.026	-0.033
1687	0.025	0.021	0.147	0.16	-0.039	0.022	0.003	-0.008	-0.02	-0.021	-0.012	0.002	-0.019	0.022	0.009	0.003	0.007	0.007	0.009	0.024	-0.004	0.003	-0.017	-0.007	-0.007	-0.005	-0.036	-0.03	0.002	-0.002	-0.006	-0.008	-0.007	-0.002	0.005	0.017	0.009	-0.01	0.019	-0.029	-0.012	-0.003	-0.015	0.001	0.019	-0.004	-0.002	0.009	0.013
1767	-0.009	-0.008	0.022	0.02	0.002	-0.01	-0.003	0.002	0.015	0.023	0.003	0.03	-0.001	-0.001	0	0.001	0.005	0.007	0.017	-0.009	0.004	0.003	0.001	0.002	0.011	0.002	-0.009	-0.009	0	-3.517e-05	-0.001	0.002	0.015	0.016	0.023	0	0	-0.017	-0.008	0.003	0.013	0.004	0	-0.005	0.024	-0.019	0.001	0.004	0.017
1787	-0.001	-0.004	0.071	0.047	-0.065	0.007	0.011	-0.005	0.048	0.034	0.042	0.07	0.009	0.018	0.038	-0.014	0.059	0.068	0.032	-0.08	-0.021	0.027	-0.008	0.012	0.011	0.012	-0.062	-0.022	0.002	-0.022	-0.005	-0.009	0.005	0.07	-0.003	0.022	0.002	-0.033	-0.014	-0.002	0.036	0.053	-0.034	0.01	0.054	-0.005	0.04	0.041	0.06
1797	0.158	0.156	-0.086	-0.03	0.12	0.048	-0.021	-0.063	-0.148	-0.087	-0.16	0.004	-0.089	0.08	0.051	0.03	-0.043	-0.018	0.012	0.15	-0.04	-0.008	-0.045	-0.062	0.03	0.026	0.097	0.044	-0.064	-0.019	-0.017	-0.044	0.003	-0.122	0.067	0.087	0.131	-0.005	-0.103	0.051	-0.101	-0.075	0.025	-0.076	0.007	0.074	0.017	-0.014	0.006
1807	-0.008	-0.006	-0.039	-0.03	0.051	-0.016	-0.012	0.016	-0.039	0.004	-0.046	-0.067	0.003	-0.018	-0.045	0.009	-0.041	-0.05	-0.035	0.067	0.006	-0.028	0.004	-0.006	-0.011	-0.011	0.041	0.018	-0.002	0.023	0.014	0.02	-0.002	-0.058	0.047	-0.017	0.016	0.031	0.029	-0.012	-0.005	-0.015	0.012	0.015	-0.043	0	-0.021	-0.022	-0.04
1873	-0.015	-0.022	0.034	0.022	-0.05	0.005	-0.015	-0.007	0.015	0.003	-0.001	0.097	0.01	0.018	0.036	-0.02	0.066	0.079	0.027	-0.119	0.015	0.033	0.035	0.015	0.031	0.011	-0.039	-0.027	0.006	-0.026	-0.006	-0.009	0.011	0.036	-0.05	-0.004	-0.022	-0.046	0.001	-0.021	0.025	0.033	-0.011	0.026	0.048	-0.03	0.046	0.046	0.058
1883	-0.016	-0.015	0.033	0.013	-0.027	0	-0.018	-0.01	0.018	0.001	0	0.094	0.005	0.025	0.035	-0.011	0.075	0.081	0.042	-0.116	0.009	0.041	0.04	0.029	0.033	0.016	-0.034	-0.032	0.01	-0.018	-0.007	-0.003	0.02	0.043	-0.06	-0.005	-0.025	-0.04	-0.004	-0.026	0.007	0.034	-0.014	0.006	0.058	-0.045	0.034	0.032	0.052
1920	-0.044	-0.038	0.073	0.05	-0.037	0.007	0.024	-0.021	0.091	0.023	0.105	0.088	0.011	0.006	0.038	-0.027	0.069	0.081	0.061	-0.072	-0.026	0.007	-0.019	0.001	-0.013	0.008	-0.104	-0.043	-0.002	-0.044	-0.008	-0.026	-0.005	0.077	-0.036	-0.017	-0.011	-0.078	-0.208	0.074	0.087	0.192	-0.048	0.111	0.075	-0.049	0.033	0.041	0.086
1930	-0.034	-0.03	0.063	0.044	-0.023	0.017	0.01	-0.02	0.082	0.02	0.09	0.09	0	0.006	0.032	-0.013	0.039	0.053	0.044	-0.058	-0.037	-0.007	-0.03	-0.014	-0.023	-0.001	-0.091	-0.034	-0.014	-0.041	-0.011	-0.04	-0.01	0.061	-0.008	-0.01	0.011	-0.067	-0.208	0.083	0.082	0.175	-0.04	0.106	0.082	-0.053	0.036	0.037	0.083
1940	-0.012	-0.009	0.044	0.035	-0.004	0.014	0.02	-0.013	0.069	0.025	0.069	0.031	-0.008	0.001	0.005	-0.009	-0.004	0.011	0.015	-0.012	-0.034	-0.018	-0.038	-0.01	-0.024	0.006	-0.039	-0.014	-0.008	-0.007	-0.002	-0.012	-0.006	0.046	0.03	-0.015	0.046	-0.037	-0.145	0.06	0.058	0.123	-0.053	0.077	0.033	-0.075	0.008	0.007	0.041
1950	-0.044	-0.043	0.029	0.015	-0.022	-0.004	0.009	-0.015	0.077	0.022	0.071	0.03	0.033	-0.017	0.012	-0.02	0.026	0.028	0.016	-0.049	-0.029	-0.015	-0.024	-0.008	-0.018	0.003	-0.073	-0.03	-0.007	-0.023	-0.001	-0.012	-0.007	0.051	-0.017	-0.012	-0.021	-0.036	-0.128	0.017	0.064	0.131	-0.038	0.095	0.018	-0.044	0.008	0.014	0.052
1960	-0.06	-0.055	0.11	0.076	-0.052	-0.012	0.051	-0.022	0.085	0.015	0.109	0.109	0.004	0.015	0.061	-0.026	0.057	0.075	0.053	-0.084	-0.051	0.001	-0.042	-0.011	-0.042	0.005	-0.146	-0.058	-0.004	-0.057	-0.006	-0.042	-0.004	0.105	-0.029	-0.02	-0.016	-0.094	-0.231	0.087	0.086	0.204	-0.045	0.118	0.108	-0.04	0.047	0.051	0.085
1970	-0.078	-0.077	-0.057	-0.077	-0.051	-0.019	0.047	-0.015	0.073	-0.014	0.068	0.029	0.049	-0.05	0.01	-0.049	0.025	0.022	0.003	-0.039	-0.009	-0.012	-0.015	0.008	-0.023	-0.008	-0.048	-0.021	0.004	-0.025	-0.014	-0.01	-0.03	0.036	-0.059	-0.088	-0.105	-0.035	-0.12	0.008	0.055	0.119	0.013	0.083	0.016	0.023	-0.005	0.007	0.013
1980	-0.059	-0.056	-0.039	-0.047	-0.02	-0.024	0.022	-0.007	0.077	0.014	0.088	0.008	0.045	-0.018	0.017	-0.028	0.015	0.013	0.004	-0.026	-0.007	-0.019	-0.021	-0.008	-0.029	-0.002	-0.035	-0.018	0.005	-0.027	-0.015	-0.013	-0.018	0.043	-0.042	-0.044	-0.074	-0.071	-0.117	0	0.043	0.19	-0.005	0.076	0.006	-0.006	0.011	0.014	0.026
1990	-0.052	-0.047	-0.031	-0.052	-0.034	-0.008	0.023	-0.011	0.096	0.021	0.082	0.042	0.049	-0.008	0.006	-0.024	0.027	0.034	0.008	-0.038	-0.015	-0.012	-0.003	0.01	0.003	-0.001	-0.037	-0.011	0.014	-0.028	-0.012	-0.004	-0.01	0.02	-0.033	-0.04	-0.025	-0.046	-0.127	0.024	0.062	0.117	-0.003	0.082	0.044	-0.019	0.006	0.026	0.043
2000	-0.022	-0.018	-0.025	-0.019	0.018	-0.001	-0.015	-0.016	0.033	-0.002	0.041	-0.011	0.003	-0.02	0.011	-0.008	-0.021	-0.021	-0.011	0.002	-0.046	-0.032	-0.04	-0.025	-0.024	-0.013	-0.019	-0.009	-0.033	0	-0.008	-0.016	-0.012	0.015	0.016	-0.025	-0.001	-0.039	-0.143	0.034	0.032	0.135	-0.013	0.068	-0.023	-0.007	0.003	0.004	0.018
2010	-0.049	-0.05	-0.004	-0.021	-0.027	-0.001	0.031	-0.014	0.084	0.005	0.076	0.042	0.024	-0.016	0.022	-0.028	0.01	0.018	0.004	-0.027	-0.012	-0.009	-0.024	0.006	-0.014	0.001	-0.061	-0.029	0.003	-0.03	-0.009	-0.019	-0.014	0.038	-0.035	-0.058	-0.045	-0.035	-0.143	0.034	0.05	0.115	-0.01	0.077	0.041	-0.01	0.012	0.021	0.041
2020	-0.074	-0.066	0.078	0.052	-0.022	-0.022	0.033	-0.015	0.078	0.02	0.079	0.12	0.015	0.008	0.024	-0.01	0.037	0.038	0.045	-0.056	-0.029	-0.01	-0.029	-0.008	-0.023	0.003	-0.11	-0.066	0.003	-0.033	0	-0.019	0.001	0.064	-0.016	-0.039	-0.008	-0.081	-0.155	0.046	0.065	0.148	-0.001	0.095	0.083	-0.024	0.014	0.04	0.088
2030	-0.033	-0.029	0.015	0.012	0.012	-0.005	-0.006	-0.018	0.058	0.012	0.058	0.035	0.019	-0.002	0.009	-0.017	0.019	0.024	0.012	-0.025	-0.028	-0.014	-0.008	-7.002e-05	-0.005	0.005	-0.031	-0.003	-0.016	-0.01	-0.012	-0.02	-0.007	0.016	-0.01	-0.024	-0.004	-0.064	-0.143	0.023	0.048	0.139	-0.033	0.096	0.021	-0.036	0.025	0.028	0.045
2040	0.063	0.061	0.032	0.028	0.039	0.011	-0.014	-0.003	0.013	0.03	-0.021	0.043	0.003	0.086	-0.024	0.038	0.018	0.024	0.015	0.02	0.019	0.005	0.053	0.002	0.086	0.001	0.048	0.015	-0.004	0.01	0.01	0.014	0.025	-0.061	0.091	0.073	0.17	-0.021	-0.011	0.025	-0.006	-0.009	-0.019	-0.014	0.067	-0.068	0.017	0.024	0.059
2050	-0.057	-0.054	0.067	0.044	-0.018	0.001	0.049	-0.016	0.099	0.019	0.106	0.107	0.01	0.012	0.037	-0.022	0.03	0.041	0.038	-0.036	-0.044	-0.016	-0.033	-0.01	-0.034	-0.003	-0.118	-0.041	-0.001	-0.045	-0.007	-0.027	-0.006	0.048	-0.022	-0.036	-0.019	-0.103	-0.225	0.071	0.076	0.181	-0.009	0.126	0.106	-0.02	0.039	0.045	0.077
2060	-0.059	-0.057	0.088	0.054	-0.04	-0.004	0.054	-0.019	0.101	0.022	0.108	0.115	0.015	0.016	0.045	-0.021	0.051	0.064	0.041	-0.061	-0.055	-0.009	-0.037	-0.011	-0.039	-0.009	-0.132	-0.051	0	-0.044	-0.004	-0.028	-0.002	0.075	-0.04	-0.04	-0.027	-0.075	-0.222	0.077	0.085	0.157	-0.018	0.12	0.121	-0.023	0.042	0.048	0.075
2070	-0.053	-0.043	0.042	0.014	-0.019	-0.003	0.035	-0.017	0.097	0.024	0.096	0.088	0.022	0.021	0.035	-0.017	0.038	0.047	0.032	-0.04	-0.022	0	-0.018	-0.008	-0.018	-0.002	-0.085	-0.031	0.004	-0.04	-0.008	-0.014	-0.015	0.039	-0.025	-0.029	-0.015	-0.117	-0.195	0.046	0.068	0.2	-0.016	0.11	0.096	-0.029	0.035	0.044	0.086
2080	-0.085	-0.079	0.145	0.105	-0.031	-0.013	0.078	0.008	0.165	0.057	0.172	0.118	0.003	0.04	0.062	-0.02	0.056	0.069	0.044	-0.058	-0.093	-0.02	-0.073	-0.026	-0.099	-0.016	-0.212	-0.077	-0.027	-0.082	-0.004	-0.031	-0.016	0.075	-0.028	-0.017	-0.022	-0.104	-0.341	0.105	0.169	0.227	-0.05	0.175	0.104	-0.03	0.049	0.059	0.092
2090	-0.055	-0.043	0.059	0.041	-0.024	0.006	0.025	-0.005	0.161	0.076	0.146	0.08	0.024	-0.019	0.006	-0.022	0.011	0.004	0.028	-0.038	-0.021	-0.007	-0.012	-0.002	-0.021	-0.011	-0.073	-0.024	0.009	-0.023	-0.011	-0.005	-0.005	0.025	0.01	-0.043	-0.023	-0.042	-0.146	0.047	0.086	0.127	-0.013	0.07	0.069	-0.081	0.019	0.019	0.048
2100	-0.043	-0.041	0.049	0.027	-0.002	-0.012	0.032	0.008	0.13	0.048	0.108	0.084	0.031	-0.015	-0.005	-0.025	0.009	0.011	0.014	-0.025	-0.015	-0.01	-0.007	0.002	-0.013	-0.004	-0.067	-0.018	0.012	-0.013	-0.008	-0.005	-0.008	0.007	0.01	-0.07	-0.027	-0.025	-0.111	0.04	0.078	0.079	-0.005	0.067	0.07	-0.042	0.018	0.02	0.038
2178	-0.201	-0.195	0.319	0.218	-0.122	-0.05	0.164	0.076	0.363	0.138	0.353	0.179	0.026	-0.009	0.038	-0.024	0.088	0.095	0.062	-0.158	-0.096	-0.025	-0.088	-0.01	-0.181	-0.054	-0.398	-0.146	0.013	-0.109	0.002	-0.022	-0.013	0.198	-0.074	-0.073	-0.126	-0.077	-0.248	0.091	0.167	0.219	-0.079	0.148	0.161	-0.086	0.048	0.07	0.116
2188	-0.171	-0.169	0.207	0.134	-0.088	-0.032	0.095	0.096	0.439	0.178	0.425	0.123	0.036	-0.031	-0.006	-0.022	0.042	0.036	0.034	-0.105	-0.032	7.133e-05	-0.023	0.018	-0.09	-0.025	-0.276	-0.097	0.04	-0.052	0.007	0.015	-0.008	0.122	-0.02	-0.09	-0.098	-0.017	-0.117	0.039	0.145	0.141	-0.039	0.117	0.06	-0.08	0.021	0.042	0.064
2207	-0.128	-0.126	0.057	0.03	-0.057	-0.039	0.013	0.043	0.1	0.08	0.113	-0.043	0.045	-0.052	-0.041	-0.008	-0.039	-0.061	-0.042	-0.065	0.009	-0.02	-0.013	-0.003	-0.066	-0.043	-0.052	-0.029	0.025	0.025	0.014	0.015	-0.014	0.049	0.005	-0.045	-0.063	0.005	0.057	-0.041	0.068	0.061	-0.03	0.057	-0.035	-0.058	-0.015	-0.009	-0.027
2227	-0.065	-0.064	0.042	0.02	-0.016	-0.024	0.019	0.013	0.132	0.074	0.106	0.041	0.019	-0.015	-0.014	-0.011	0.014	0.01	0.01	-0.034	-0.002	0.006	0.01	0.021	-0.014	-0.017	-0.055	-0.012	0.008	-0.001	0.009	0.008	0.003	0.026	-0.006	-0.066	-0.033	-0.01	-0.042	0.017	0.052	0.053	-0.009	0.053	0.015	-0.022	-0.001	0.006	0.019
2257	-0.073	-0.074	0.06	0.036	-0.03	-0.012	-0.022	0.022	0.108	0.067	0.093	0.021	0.036	-0.026	-0.013	-0.007	0.02	0.022	-0.001	-0.06	-0.027	-0.015	-0.007	0.018	-0.035	-0.015	-0.089	-0.034	0.008	-0.005	0.003	0.009	-0.002	0.007	0.001	-0.032	-0.025	-0.013	-0.09	0.018	0.088	0.084	-0.069	0.107	0.007	-0.064	0.018	0.023	0.034
2296	-0.118	-0.114	0.101	0.087	-0.025	-0.028	0.019	0.005	0.12	0.076	0.117	0.09	0.032	0.005	0.005	-0.019	0.043	0.048	0.031	-0.059	0.011	0.015	0.013	0.027	-0.006	0.004	-0.147	-0.051	0.048	-0.002	0.01	0.01	-0.009	0.041	-0.015	-0.061	-0.044	-0.041	-0.085	0.011	0.083	0.094	-0.023	0.094	0.047	-0.036	0.016	0.04	0.059
2306	-0.015	-0.011	0.148	0.151	-0.029	-0.018	0.056	-0.007	0.003	-0.008	0.016	0.02	0.005	0.018	0.019	-0.003	0.005	0.013	0.008	-0.034	-0.06	-0.029	-0.06	-0.023	-0.077	-0.024	-0.069	-0.028	-0.037	-0.016	-0.003	-0.021	-0.01	0.048	-0.017	0.012	0.006	-0.003	-0.065	0.029	0.027	0.036	-0.046	0.028	-0.009	-0.02	0.015	0.028	0.018
2316	-0.05	-0.052	0.187	0.117	-0.064	-0.016	0.096	0.016	0.227	0.067	0.191	0.105	0.021	0.023	0.03	-0.008	0.055	0.062	0.044	-0.103	-0.027	0.009	-0.007	0.014	-0.041	-0.005	-0.159	-0.069	0.01	-0.024	0.01	-0.004	0.007	0.081	-0.027	-0.019	-0.026	-0.05	-0.084	0.04	0.101	0.092	-0.076	0.084	0.188	-0.06	0.029	0.046	0.068
2335	-0.072	-0.067	0.108	0.066	-0.028	-0.015	0.027	0.015	0.173	0.087	0.156	0.083	0.011	0.013	0.008	-0.011	0.03	0.033	0.026	-0.06	-0.041	-0.001	-0.03	-0.007	-0.062	-0.022	-0.144	-0.056	0.001	-0.03	0.009	-0.01	-0.002	0.045	-0.004	-0.027	-0.023	-0.058	-0.109	0.048	0.074	0.119	-0.034	0.087	0.055	-0.05	0.029	0.032	0.062
2345	-0.137	-0.139	0.045	0.005	-0.053	-0.038	-0.003	0.089	0.173	0.119	0.14	-0.004	0.054	-0.053	-0.056	0.009	-0.009	-0.024	-0.022	-0.084	0.027	-0.005	0.025	0.04	-0.022	-0.015	-0.058	-0.014	0.028	0.02	0.006	0.038	-0.002	0.07	-0.01	-0.063	-0.061	0.006	0.044	-0.029	0.059	0.078	-0.02	0.057	-0.054	-0.06	-0.039	-0.014	-0.02
2355	0.058	0.058	-0.016	0.004	0.022	0.009	-0.006	-0.012	-0.026	0.009	-0.018	-0.03	-0.019	0.019	0.01	0.005	-0.016	-0.014	-0.008	0.054	-0.012	-0.006	-0.032	-0.017	-0.01	-0.001	0.04	0.005	-0.015	0.003	-0.01	-0.014	-0.004	-0.048	0.021	0.02	0.032	-0.01	-0.028	0.013	-0.009	0.008	0.003	-0.015	0.001	0.013	0.002	-0.01	-0.007
2365	-0.047	-0.051	0.003	-0.007	-0.008	-0.005	-0.026	0.08	0.082	0.085	0.102	-0.067	0.052	-0.041	-0.063	-0.005	-0.04	-0.044	-0.038	-0.001	0.002	-0.022	-0.001	0.002	-0.021	-0.022	-0.006	0.016	0.014	0.015	0.011	0.034	0.007	0.006	0.039	-0.007	-0.006	0.02	0.033	-0.023	0.042	0.047	-0.007	0.037	-0.053	-0.043	-0.029	-0.021	-0.022
2375	0.024	0.017	-0.05	-0.033	0.034	-0.024	-0.026	-0.001	-0.024	-0.001	-0.037	-0.015	-0.007	-0.005	-0.008	-0.003	-0.019	-0.026	-0.018	0.009	-0.003	-0.017	0.002	-0.008	0.014	0	0.035	0.03	-0.003	-0.001	-0.002	-0.005	0.002	-0.022	0.019	-0.001	0.028	0.002	-0.015	0.021	-0.015	-0.014	-0.005	-0.002	0.006	-0.01	-0.008	-0.004	-0.005
2385	0.011	0.004	-0.042	-0.027	0.033	-0.012	-0.021	0	-0.018	-0.004	-0.028	-0.011	-0.006	-0.01	-0.011	0.004	-0.02	-0.028	-0.02	0.013	-0.005	-0.021	0.002	-0.015	0.002	-0.006	0.023	0.017	-0.012	0.002	-0.005	-0.008	-0.01	-0.028	0.01	-0.006	0.007	0.014	-0.009	0.006	-0.001	-0.01	0.001	0.003	-0.01	0.003	-0.014	-0.007	-0.009
2405	0.048	0.048	0.008	0.009	-0.002	0.02	-0.047	0.011	0.009	0.036	0.015	-0.118	-0.014	0.009	-0.026	0.032	0.006	0.002	-0.008	-0.03	-0.014	-0.002	0.015	0.013	0.01	-0.004	-0.003	0.05	-0.002	-0.005	-0.001	0.026	0.012	0.008	0.02	0.097	0.047	0.006	0.048	-0.034	-0.001	-0.001	-0.057	0.005	-0.03	-0.035	0.012	-0.011	-0.035
2415	-0.029	-0.026	0.043	0.035	0.018	-0.012	0.001	0.077	0.121	0.475	0.106	-0.002	-0.002	-0.01	-0.029	0.001	-0.002	-0.014	0.008	-0.014	-0.008	-0.008	-0.009	0.009	-0.015	-0.003	-0.041	-0.007	0.014	-0.005	0.007	0.008	-0.007	0.02	0.009	-0.008	-0.001	-0.004	-0.001	-0.005	0.043	0.041	-0.006	0.029	-0.004	-0.033	-0.005	0.006	0.018
2443	-0.088	-0.081	0.202	0.12	-0.046	0.022	0.096	0.015	0.186	0.045	0.214	0.069	0.012	-0.011	-0.003	-0.002	0.016	0.007	0.01	-0.058	-0.017	-0.008	-0.02	0	-0.042	-0.016	-0.139	-0.054	0.018	-0.039	0.012	0.005	-0.009	0.079	-0.02	-0.037	-0.044	0	-0.005	0.004	0.091	0.042	-0.032	0.079	0.01	-0.044	0.016	0.031	0.044
2453	-0.04	-0.049	0.028	0.016	-0.012	-0.036	0.018	0.884	0.033	0.164	0.056	-0.003	0.019	-0.023	-0.019	0	-0.004	-0.012	-0.008	-0.026	0.01	-0.009	0.004	0.009	-0.016	-0.01	-0.04	-0.01	0.01	-0.005	0.002	0.016	0	0.027	0.005	-0.018	-0.019	0.013	0.006	0.003	0.03	0.023	0.008	0.025	-0.008	-0.036	-0.011	0.003	-0.007
2463	-0.025	-0.021	0.023	0.023	0.014	-0.085	-0.003	0.012	0.038	0.066	0.024	0.033	0.014	0.01	0	-0.006	0.022	0.025	0.017	-0.008	0.023	0.016	0.032	0.016	0.037	0.019	-0.019	-0.009	0.014	0.007	0.011	0.009	0.01	0	0.003	-0.019	0.015	-0.02	-0.014	0	0.01	0.021	-0.01	0.014	0.034	-0.017	0.011	0.01	0.027
2473	-0.121	-0.117	0.109	0.071	-0.033	-0.047	0.034	0.093	0.317	0.172	0.254	0.053	0.015	-0.024	-0.025	-0.001	0.007	0.002	0.007	-0.042	-0.028	-0.015	-0.013	0.016	-0.057	-0.014	-0.171	-0.058	0.033	-0.033	0.001	0.028	-0.011	0.047	0.02	-0.059	-0.043	-0.005	-0.081	0.028	0.098	0.095	-0.022	0.08	0.026	-0.049	-0.002	0.006	0.025
2492	-0.165	-0.16	0.192	0.114	-0.101	-0.043	0.063	0.081	0.519	0.182	0.61	0.073	0.054	-0.044	-0.008	-0.023	0.039	0.024	0.023	-0.125	-0.016	-0.006	-0.016	0.032	-0.08	-0.02	-0.216	-0.077	0.04	-0.042	0.008	0.015	-0.014	0.138	-0.035	-0.068	-0.094	0.001	-0.073	0.018	0.146	0.138	-0.053	0.108	0.028	-0.095	0.004	0.027	0.044
2624	0.005	0.002	-0.009	-0.015	-0.005	0.002	-0.027	0.006	0.019	0.015	0.007	0.002	0.015	-0.006	-0.013	0.003	0.06	0.097	0.002	-0.031	0.059	0.056	0.15	0.114	0.123	0.067	0.006	0.033	0.079	-0.007	0.014	0.29	0.144	-0.011	-0.025	0.012	-0.015	0.006	0.039	-0.024	0.002	0	0.012	-0.007	0.003	0.013	0.008	0.017	0.009
2634	0.043	0.038	-0.002	0.005	0.021	0.003	-0.021	-0.012	-0.011	0.001	-0.025	0.018	-0.016	0.023	0.003	0.013	0.003	0.027	-0.002	-0.005	-0.015	0.011	0.038	0.063	0.049	0.086	0.024	0.01	-0.027	0.064	0.037	0.073	0.247	-0.016	0.007	0.007	0.031	-0.011	-0.006	0.019	-0.027	-0.008	0.009	-0.012	0.023	-0.002	0.009	0.007	-0.001
2644	0.008	0	0.017	0.008	-0.002	-0.012	0	0.011	0.026	0.012	0.037	0.029	0.022	0	-0.007	-0.01	0.031	0.027	0.014	-0.052	0.024	0.024	0.039	0.025	0.031	0.012	-0.011	-0.002	0.019	-0.001	-0.002	0.003	0.012	0.025	-0.014	-0.002	-0.003	-0.002	0.021	-0.009	0.012	0.008	-0.012	-0.001	0.05	-0.179	0.032	0.02	0.008
2714	0.032	0.033	-0.087	-0.099	0.075	-0.029	-0.013	-0.008	-0.029	-0.019	-0.029	0.005	-0.005	-0.007	-0.009	0.004	0.001	0.001	-0.004	-0.016	0.011	0.001	0.008	0.002	0.014	0.003	0.038	0.014	0.001	0.006	-0.005	0.003	0.012	-0.019	-0.001	0.013	0.015	0.022	-0.011	0.012	-0.007	-0.016	0.004	-0.004	0.002	0	-0.002	-0.009	-0.01
2724	-0.177	-0.178	0.068	0.022	-0.105	-0.112	-0.005	0.081	0.116	0.101	0.104	-0.03	0.084	-0.062	-0.053	-0.02	0.033	0.004	-0.012	-0.123	0.028	-0.006	0.052	0.053	-0.026	-0.027	-0.073	-0.051	0.038	0.029	0.016	0.031	-0.012	0.116	-0.048	-0.088	-0.1	-0.035	0.101	-0.048	0.046	0.115	-0.034	0.059	-0.014	-0.064	-0.032	0	-0.029
2734	-0.036	-0.04	0.056	0.023	-0.057	-0.032	-0.007	0.006	0.031	0.072	0.016	-0.017	0.022	-0.096	-0.055	-0.051	0.079	0.046	0.021	-0.088	0.019	0.025	0.047	0.042	0.008	-0.009	-0.041	0.043	0.028	-0.025	-0.005	0.021	-0.005	0.027	-0.041	-0.004	-0.04	-0.012	0.039	-0.04	0.021	0.028	-0.01	0.033	0.011	-0.008	0.065	0.022	-0.008
2744	0.056	0.055	0.045	0.067	0.136	-0.016	-0.01	0.01	-0.012	0.013	-0.005	-0.036	-0.014	-0.007	-0.014	0.004	-0.022	-0.02	-0.007	0.045	-0.005	-0.01	-0.008	-0.005	0.004	-0.004	0.024	0.012	0.001	0.005	-0.004	0.005	-0.002	-0.029	0.028	0.016	0.021	0.013	0.004	0.004	-0.005	-0.024	0.002	-0.017	-0.036	0.003	-0.011	-0.015	-0.014
2754	0.104	0.105	-0.129	-0.093	0.125	0.015	-0.03	-0.02	-0.11	-0.05	-0.115	-0.145	-0.052	-0.03	-0.066	0.02	-0.079	-0.086	-0.061	0.214	-0.013	-0.048	-0.025	-0.049	-0.003	-0.026	0.124	0.106	-0.04	0.025	-8.833e-05	0.019	-0.008	-0.171	0.085	0.055	0.081	0.032	-0.02	0.025	-0.054	-0.084	0.024	-0.033	-0.096	0.045	-0.034	-0.06	-0.081
2764	0.084	0.081	-0.077	-0.064	0.078	-0.002	-0.019	-0.019	-0.072	-0.031	-0.09	-0.07	-0.036	-0.031	-0.055	0.007	-0.042	-0.05	-0.034	0.146	-0.01	-0.033	-0.007	-0.033	-0.004	-0.027	0.078	0.095	-0.027	-0.003	-0.007	0.02	-0.005	-0.141	0.053	0.037	0.06	0.013	-0.029	0.024	-0.04	-0.069	0.021	-0.011	-0.049	0.024	0.008	-0.032	-0.052
2774	0.02	0.015	0.005	0.004	0.027	-0.004	-0.011	-0.004	0.012	0.06	-0.005	0.026	-0.005	-0.009	-0.02	-6.977e-05	0.005	0.005	0.008	0.014	0.003	0.003	0.011	-0.004	0.006	-0.002	0.001	0.023	0	-0.006	-0.001	0.011	0.003	-0.025	0.028	0.009	0.033	-0.013	-0.024	0.019	0.003	0.012	-0.006	-0.002	0.034	-0.057	0.022	0.009	0.009
2784	0.065	0.069	-0.037	-0.014	0.056	0.045	-0.013	-0.018	-0.057	-0.017	-0.048	-0.017	-0.035	0.029	0.018	0.005	-0.032	-0.024	-0.007	0.079	-0.022	-0.017	-0.044	-0.038	0.004	-0.004	0.045	0.035	-0.025	-0.007	-0.001	-0.008	0.009	-0.052	0.07	0.061	0.078	0.002	-0.038	0.016	-0.03	-0.004	-0.01	-0.029	0.02	-0.047	0.031	0.006	-0.003
2794	-0.094	-0.096	0.011	-0.012	-0.055	-0.055	0.023	0.035	0.063	0.027	0.06	-0.049	0.054	-0.055	-0.056	-0.005	0.002	-0.025	-0.018	-0.06	0.026	-0.029	0.031	0.035	-0.02	-0.009	-0.026	-0.031	0.019	0.033	0.013	0.024	-0.016	0.04	-0.045	-0.078	-0.083	0.022	0.088	-0.035	0.033	0.012	0.011	0.033	-0.071	0.034	-0.07	-0.017	-0.039
2814	-0.126	-0.127	0.046	0.018	-0.074	-0.027	-0.009	0.028	0.132	0.156	0.164	-0.003	0.061	-0.038	-0.031	-0.01	0.022	0.008	0.003	-0.104	0.014	0.003	0.031	0.039	-0.011	-0.008	-0.062	-0.04	0.027	0.006	0.004	0.012	-0.001	0.096	-0.013	-0.041	-0.042	-0.025	0.039	-0.02	0.054	0.092	-0.024	0.047	0.01	-0.075	-0.015	0.011	0.006
2834	-0.047	-0.044	0.054	0.035	-0.032	-0.001	0.003	0.1	0.069	0.176	0.069	0.02	0.022	-0.002	0.002	-0.008	0.021	0.016	0	-0.056	0.01	0.005	0.015	0.016	-0.007	-0.004	-0.041	-0.02	0.014	-0.022	0.006	0.002	-0.003	0.038	-0.005	-0.005	-0.028	-0.018	0.012	-0.003	0.02	0.03	-0.008	0.015	0.01	-0.017	-0.001	0.014	0.012
2844	-0.042	-0.045	0.079	0.069	-0.001	-0.026	0.008	0.114	0.124	0.475	0.105	0.002	0.004	-0.012	-0.029	-0.001	0.002	0.002	0.01	-0.002	-0.01	-0.007	0.005	0.003	-0.014	0.003	-0.054	-0.02	0.011	-0.018	0.007	0.01	0	0.019	0.023	-0.012	0.006	-0.011	-0.016	0.016	0.034	0.036	-0.019	0.025	0.01	-0.056	-0.004	4.125e-05	0.006
2887	-0.018	-0.013	0.092	0.071	-0.021	-0.015	0.024	0.005	0.041	0.029	0.04	0.038	-0.015	0.012	0.009	0.008	0.012	0.022	0.014	-0.041	-0.009	-0.001	-0.007	-0.01	-0.015	-0.008	-0.059	-0.024	0.016	-0.015	0.002	0.002	0	0.049	0.006	0.007	0.001	-0.004	-0.007	0.006	0.029	0.015	-0.031	0.013	-0.006	0.009	0.008	0.028	0.036
2907	0.008	0.017	0.015	0.013	0.014	0.001	0.008	-0.01	0.01	0.009	0.014	0.02	0.007	0.015	0.015	-0.003	0.007	0.014	0.012	-0.014	0	0.003	0.003	0.006	0.01	-0.001	-0.001	0	-0.004	-0.011	-0.004	-0.002	0.003	-0.005	0.006	0.005	0.012	-0.006	-0.005	-0.011	0.009	0.014	-0.012	0.003	0.005	0.003	0.029	0.022	0.021
2926	0.01	0.014	0.004	-0.001	0.003	0.002	-0.012	-0.006	0.005	-0.008	0.011	0.01	0.005	-0.001	0.01	0.005	0	0.011	0.011	-0.013	-0.001	-7.747e-05	0.004	-0.004	0.017	0.003	-0.007	0.007	-0.005	-0.011	-0.007	-0.009	0.004	-0.006	0.011	0.003	0.008	-0.007	-0.031	0.012	0.01	0.015	-0.009	0.01	0.002	0.01	0.016	0.011	0.03
2986	-0.002	-0.004	-0.046	-0.017	0.006	-0.009	-0.007	-0.012	-0.007	0.011	-0.001	0.003	-0.012	0.013	0.008	-0.003	0.003	0.005	-0.008	0.007	0.002	0.004	0.002	0	0.009	0.003	0.018	0.008	-0.005	0.006	0.009	0.001	0.003	-0.02	0.003	-0.009	0.012	0.007	-2.673e-05	-0.006	-0.023	-0.02	0	-0.015	0.015	0.014	0.001	0.002	-0.002
3005	-0.047	-0.041	0.034	0.024	-0.012	-0.034	0.03	0.002	0.024	0.002	0.034	0.01	0.01	-0.007	-0.008	-0.008	0	-0.004	0.003	-0.017	-0.005	-0.002	-0.012	-0.008	-0.026	-0.008	-0.032	-0.018	0.007	-0.01	-0.004	-0.01	-0.009	0.028	-0.019	-0.018	-0.024	0.003	-0.006	-0.001	0.017	0.014	-0.007	0.016	-0.002	0	-0.017	-0.003	0.001
3062	0.33	0.339	-0.182	-0.043	0.543	0.046	-0.082	-0.047	-0.204	-0.083	-0.208	-0.075	-0.093	0.055	0.018	0.034	-0.071	-0.05	-0.011	0.19	-0.008	0.005	-0.01	-0.039	0.068	0.028	0.224	0.087	-0.032	0.022	-0.022	-0.024	0.004	-0.149	0.085	0.093	0.145	-0.003	-0.04	0.034	-0.137	-0.075	0.04	-0.101	-0.042	0.044	-0.012	-0.05	-0.039
3063	0.329	0.341	-0.137	-0.004	0.474	0.063	-0.072	-0.052	-0.217	-0.089	-0.222	-0.087	-0.107	0.064	0.023	0.048	-0.077	-0.055	-0.014	0.2	-0.028	-0.006	-0.028	-0.052	0.062	0.031	0.217	0.084	-0.045	0.01	-0.021	-0.032	0.003	-0.151	0.107	0.111	0.158	-0.007	-0.052	0.03	-0.137	-0.075	0.031	-0.098	-0.094	0.078	-0.009	-0.046	-0.036
3064	0.298	0.302	-0.044	0.051	0.302	0.07	-0.07	-0.037	-0.122	-0.033	-0.146	-0.093	-0.108	0.061	0.003	0.055	-0.068	-0.057	-0.007	0.151	-0.039	-0.012	-0.026	-0.046	0.057	0.032	0.162	0.067	-0.043	0.015	-0.013	-0.017	0.005	-0.108	0.13	0.115	0.162	-0.007	-0.034	0.028	-0.096	-0.056	0.011	-0.074	-0.095	0.025	-0.005	-0.033	-0.03
3090	-0.011	-0.016	0.015	0.003	-0.013	0.017	0.025	-0.002	0.057	0.015	0.065	0.018	0.008	-0.009	-0.004	-0.002	0.014	0.015	0.008	-0.029	0.001	0.012	0.009	0.01	0.006	0.006	-0.015	-0.006	0.008	-0.018	-0.001	0.004	-0.009	0.022	-0.016	-0.004	-0.003	-0.01	0.001	0.005	0.01	0.015	0	0.002	0.016	-0.021	0.007	0.005	0.009
3393	-0.047	-0.044	0.038	0.021	-0.056	-3.25e-05	0.015	0.013	0.049	0.05	0.062	0	0.022	-0.018	-0.002	-0.007	0.011	0.003	-0.001	-0.054	-0.006	0.001	-0.004	0.022	-0.013	0.001	-0.053	-0.027	0.021	-0.004	-0.006	0.008	0	0.033	-0.006	-0.012	-0.045	0.018	0.016	-0.019	0.047	0	-0.004	0.033	-0.007	-0.026	-0.004	0.004	0.01
3404	-0.047	-0.042	0.023	0.011	-0.017	-0.009	0.019	0.008	0.07	0.044	0.074	0.014	0.016	-0.004	-0.01	-0.002	0.011	0.006	0.007	-0.039	-0.006	-0.005	-0.006	0.006	-0.026	-0.008	-0.063	-0.02	0.013	-0.015	0.003	-0.001	-0.013	0.029	-0.011	-0.006	-0.022	-0.017	-0.031	0.007	0.019	0.049	0.01	0.022	0.005	-0.011	0.005	-0.005	0.006
3456	-0.005	0.002	0.035	0.013	-0.011	0	0.033	0.002	0.019	0.013	0.021	0.03	-0.004	0.009	-0.003	0.002	0.014	0.017	0.015	-0.021	-0.008	0.005	-0.008	0.007	-0.016	-0.002	-0.035	-0.018	0.007	-0.007	0.003	-0.002	0.003	0.018	0.011	-0.009	-0.009	-0.016	0	0.003	0.028	0.009	-0.009	0.015	0.003	-8.36e-05	-0.003	0	0.011
3466	0.024	0.023	-0.025	-0.007	0.028	0.015	-0.036	-0.003	-0.027	-0.008	-0.031	-0.052	-0.007	-0.001	-0.003	0.007	-0.021	-0.02	-0.02	0.04	0.014	0	0.015	-0.009	0.018	0.004	0.055	0.024	-0.01	0.007	-0.001	6.016e-05	-0.003	-0.032	0.012	0.034	0.03	0.016	-0.006	0.007	-0.047	-0.027	0.007	-0.029	-0.007	0.002	0.004	-0.003	-0.014
3476	-0.024	-0.017	0.016	-0.004	-0.013	-0.011	0.025	-0.007	0.024	0.01	0.019	0.016	-0.001	-0.006	-0.004	-0.007	0	-0.002	0.006	-0.031	-0.016	-0.007	-0.014	-0.004	-0.019	-0.008	-0.043	-0.017	0	-0.009	-0.005	-0.002	-0.009	0.018	0	-0.024	-0.017	-0.007	-0.03	0.015	0.037	0.025	-0.011	0.019	0.006	-0.008	-0.004	0.001	0.007
3526	-0.023	-0.019	-0.038	-0.023	0.038	-0.022	-0.017	0.018	-0.009	0.019	-0.009	-0.076	0.014	-0.03	-0.051	0.008	-0.047	-0.052	-0.038	0.042	0.011	-0.033	0.006	-0.001	-0.017	-0.006	0.03	0.01	0.004	0.032	0.01	0.016	-0.002	-0.035	0.028	-0.027	0	0.038	0.036	-0.001	0.006	-0.017	0.007	0.02	-0.05	-0.019	-0.04	-0.021	-0.041
3571	-0.028	-0.031	0.039	0.02	-0.022	0.008	0.014	-0.001	0.084	0.044	0.077	0.039	0.002	-0.006	-0.007	-0.008	0.008	0.017	0.005	-0.04	-0.008	-0.004	-0.002	0.004	-0.021	0	-0.081	-0.035	0.011	-0.015	-0.003	0.002	-0.003	0.02	-0.01	-0.011	-0.021	-0.017	-0.05	0.011	0.021	0.058	-0.004	0.022	0.019	-0.023	0.011	0.011	0.014
3591	-0.066	-0.062	0.067	0.045	-0.041	-0.021	0.003	0.075	0.088	0.167	0.079	0.015	0.04	-0.014	-0.005	-0.002	0.031	0.024	0.012	-0.081	0.013	0.006	0.025	0.028	0.002	-0.002	-0.058	-0.034	0.02	-0.018	0.007	0.01	-0.004	0.063	-0.029	-0.031	-0.041	-0.015	0.028	-0.019	0.034	0.045	-0.001	0.021	0.002	-0.021	-0.003	0.009	0.011
3606	-0.086	-0.083	0.084	0.057	-0.053	-0.017	0.027	0.016	0.07	0.034	0.081	0.069	0.022	-0.013	0.003	0.002	0.018	0.023	0.01	-0.077	-0.014	-0.004	-0.011	0.013	-0.03	-0.002	-0.148	-0.058	0.027	-0.031	-0.009	0.013	-0.008	0.051	-0.037	-0.032	-0.058	-0.018	-0.054	-0.004	0.071	0.049	-0.005	0.067	0.035	-0.015	0.013	0.027	0.039
3637	0.011	0.016	-0.064	-0.052	-0.012	0.014	-0.06	0.004	-0.014	0	-0.015	0.001	0.004	0.007	0.013	-0.015	0.009	0.007	0.005	-0.019	0.088	0.046	0.185	0.089	0.313	0.122	0.033	0.039	0.061	0.012	-0.01	0.045	0	-0.014	-0.022	-0.039	-0.013	-0.002	0.052	-0.037	-0.002	0.001	0.027	0	-0.017	-0.007	0	-0.003	-0.001
3647	0.022	0.017	-0.023	-0.016	-0.006	0.011	-0.011	0.011	-0.006	0.009	0.005	-0.043	0.002	-0.005	-0.007	0.012	0.014	0.016	0.002	-0.009	0.034	0.068	0.007	0.13	0.001	0.183	0.027	0.001	0.002	0.097	0.14	0.013	0.055	0.018	-0.012	0.014	0.006	0.023	0.028	0.004	0.007	-0.009	0.012	0.009	-0.004	-0.008	-0.007	-0.002	-0.02
3710	0.004	0.003	0.002	-0.001	0.007	-0.016	0.005	1.08e-05	0.001	0.01	-0.007	-0.009	-0.005	-0.01	-0.012	0.002	-0.004	-0.008	-0.001	0.005	-0.001	0	0.003	-0.004	-0.002	-0.004	0.006	0.004	-0.006	2.557e-05	-0.003	0.008	-0.005	-0.003	0.013	0	0	0	-0.004	0.01	-0.003	-0.007	0.009	-0.001	-0.008	0.011	-0.003	0	-0.001
3731	0	0	0.005	0.002	0.014	-0.006	-0.009	0.001	0.022	0.018	0.022	0.026	0.002	0.003	0.001	0.003	-5.12e-05	-0.002	0.007	-0.008	-0.003	-0.004	0.002	-0.004	0.003	0	-0.014	0.002	-0.003	-0.001	-0.005	-0.006	0.001	0.01	0.018	-0.015	0.014	-0.01	-0.034	0.017	0.021	0.016	-0.004	0.008	0.036	-0.088	0.015	0.011	0.014
3773	-0.035	-0.028	0.058	0.047	-0.004	-0.002	0.021	0.006	0.059	0.044	0.061	0.019	0.002	-0.005	0	-0.005	0.004	0.008	0.01	-0.023	-0.009	-0.005	-0.012	0.003	-0.023	0.002	-0.072	-0.034	0.009	-0.01	-0.002	0.004	-0.008	0.03	-0.001	-0.007	-0.014	-0.012	-0.02	0.001	0.019	0.037	-0.005	0.019	0.012	-0.01	0.004	0.001	0.002
3799	-0.004	0.001	-0.004	-0.002	0.004	0.002	0.014	-0.007	0.042	0.018	0.048	-0.001	-0.015	-0.008	-0.011	0.005	-0.013	-0.012	-0.014	0.011	-0.021	-0.008	-0.015	-0.011	-0.02	0	-0.008	0.003	-0.006	0.011	-0.005	0.004	-0.002	-0.008	0.016	-0.005	0	-0.021	-0.037	0.01	0.007	0.032	0.011	0.012	-0.001	0.006	-0.001	0	-0.004
3849	0.029	0.029	-0.017	-0.012	0.036	0.002	-0.012	-0.009	-0.024	-0.031	-0.034	0.045	-0.007	0.031	0.027	0.008	-0.017	-0.009	0.006	0.027	-0.002	-0.01	-0.01	-0.009	0.011	0.008	0.017	-0.007	-0.007	-0.005	-0.006	-0.005	0.011	-0.025	0.034	0.008	0.048	-0.011	-0.036	0.029	-0.011	-0.007	0.015	-0.011	0.042	-0.051	0.019	0.012	0.017
4079	0.055	0.06	0.266	0.228	-0.039	0.022	0.28	0.002	0.079	-0.005	0.048	-0.014	0	0	0.027	-0.003	0.021	0.019	0.015	-0.003	-0.006	0.015	-0.012	0.002	-0.038	-0.015	-0.06	-0.022	0.022	-0.018	0.001	-0.011	-0.011	0.088	-0.033	0.011	-0.022	0.013	0.027	-0.005	0.016	0.028	-0.079	-0.034	-0.028	0.011	0.012	0.01	0.007
4080	-0.02	-0.02	0.196	0.127	-0.135	-0.005	0.109	0.036	0.13	0.019	0.108	-0.037	0.062	-0.047	-0.005	-0.015	0.051	0.037	0.004	-0.092	0.04	0.026	0.045	0.052	-0.014	-0.011	-0.086	-0.03	0.05	0.009	0.011	0.026	-0.005	0.127	-0.083	-0.044	-0.093	0.03	0.11	-0.047	0.048	0.04	-0.062	-0.007	-0.044	-0.031	-0.012	-0.002	-0.014
4106	0.055	0.052	0.034	0.04	-0.005	0.048	-0.043	-0.024	-0.013	-0.028	-0.014	-0.015	-0.024	0.012	0.006	0.008	0.003	0.002	0.006	0.01	0.004	0.013	0.005	-0.008	0.038	0.015	0.014	0.001	0.009	0.015	-0.001	-7.81e-06	-0.004	-0.011	0.01	0.038	0.029	-0.007	0.001	-0.003	-0.004	-0.001	0.004	-0.014	-0.026	0.017	0.014	0.001	0
4125	0.045	0.045	0.032	0.041	-0.005	0.049	-0.047	-0.017	-0.016	-0.027	-0.014	-0.022	-0.026	0.01	0.003	0.008	0.003	0.002	0.004	0.016	0.002	0.01	0.003	-0.01	0.036	0.013	0.014	-0.002	0.006	0.016	0.001	0.001	-0.006	-0.015	0.016	0.042	0.027	-0.007	0.006	-0.003	-0.006	0	0.003	-0.016	-0.032	0.024	0.012	-0.001	2.257e-05
4194	-0.032	-0.019	0.099	0.055	-0.036	0.003	0.57	0.008	0.024	-0.004	0.027	0.046	-0.013	-0.001	-0.002	-0.012	-0.01	0.001	0.016	-0.003	-0.038	-0.021	-0.057	-0.023	-0.088	-0.034	-0.06	-0.027	0.007	-0.03	0.004	-0.021	-0.017	0.042	-0.002	-0.026	-0.036	-0.002	-0.026	0.024	0.03	0.013	-0.017	0.001	0.053	0.011	0.006	0.017	0.019
4195	0.002	-0.009	-0.001	0	-0.021	-0.007	-0.193	-0.001	0.001	0.012	-0.004	-0.009	-0.005	0.009	0.01	0.004	0.016	0.023	0.002	-0.012	0.015	0.013	0.032	0.013	0.05	0.007	0.011	0.007	0.001	-0.003	-0.002	0.007	0.012	-0.003	-0.006	0.023	0.015	-0.018	0.008	-0.013	0.002	0.008	-0.002	0.001	0.003	-0.006	0.012	0.011	0.003
4196	0.055	0.06	-0.098	-0.052	0.073	0	-0.086	-0.012	-0.069	-0.034	-0.06	-0.015	-0.012	0.013	-0.003	0.01	-0.028	-0.03	-0.009	0.055	0.01	-0.003	0	-0.012	0.027	0.019	0.067	0.028	-0.019	0.01	-0.013	-0.012	-0.006	-0.066	0.023	0.003	0.037	0.005	-0.014	0.007	-0.039	-0.031	0.031	-0.011	-0.033	0.027	-0.014	-0.024	-0.021
4501	-0.02	-0.019	0.014	0.006	-0.017	-0.004	-0.004	-0.004	0.042	0.027	0.05	0.011	0.013	-0.013	-0.002	-0.004	0.014	0.011	0.002	-0.014	-0.007	0.001	0.003	0.008	-0.009	0.003	-0.017	-0.016	0.001	0.004	0.001	0.002	-0.008	0.02	0.005	-0.006	-0.018	-0.013	-0.007	0.018	0.012	0.028	-0.012	0.008	0.002	-0.008	0.005	0	0.015
4526	-0.015	-0.017	0.012	0.004	0.001	0.007	0.026	-0.009	0.025	0.007	0.023	0.046	0.007	0.004	0.025	-0.014	-0.016	-0.01	0.014	0.015	-0.048	-0.039	-0.043	-0.032	-0.045	-0.022	-0.055	-0.033	-0.022	-0.014	-0.006	-0.02	-0.003	0	0.013	-0.026	0.002	-0.062	-0.146	0.071	0.024	0.094	0.016	0.049	0.037	-0.01	0.022	0.021	0.027
4537	0.008	0.007	-0.001	0.003	0.009	0.003	-0.003	-0.017	-0.006	-0.005	-0.007	0.019	-0.016	0.004	0.048	-0.007	-0.011	0.009	0.026	0.015	-0.029	-0.007	-0.031	-0.022	-0.026	-0.001	-0.025	-0.01	-0.023	-0.009	-0.001	-0.017	0.001	0.008	0.006	-0.009	0.003	-0.041	-0.106	0.054	0.009	0.051	0.006	0.028	0.01	0	0.005	0.003	0.023
4548	-0.057	-0.056	0.172	0.139	-0.01	0.001	0.085	0.038	0.164	0.07	0.18	0.059	0.005	0.007	0.013	-0.014	0.012	0.019	0.023	-0.03	-0.079	-0.039	-0.069	-0.024	-0.108	-0.039	-0.18	-0.068	-0.009	-0.05	0.006	-0.008	-0.016	0.071	0.004	-0.031	-0.032	-0.046	-0.156	0.078	0.072	0.107	-0.036	0.07	0.053	-0.032	0.019	0.03	0.042
4559	-0.002	-0.001	-0.003	0.001	0.025	0.007	0.006	-0.011	0.012	0.003	0.009	0.033	0.001	0.012	0.007	0	-0.013	-0.014	0.009	0.022	-0.031	-0.028	-0.016	-0.019	-0.015	-0.013	-0.015	-0.014	-0.01	-0.005	-0.001	-0.007	0.002	-0.039	0.017	-0.02	0.03	-0.036	-0.093	0.049	0.016	0.045	0.003	0.036	0.023	-0.015	0.027	0.016	0.026
4570	-0.001	0	0.001	0.005	0.016	-0.004	0.007	-0.015	0.001	-0.002	0.007	0.022	-0.007	0.003	0.006	-0.005	-0.018	-0.015	0.004	0.024	-0.046	-0.037	-0.034	-0.036	-0.033	-0.02	-0.024	-0.018	-0.017	-0.01	-0.002	-0.013	0	-0.016	0.022	-0.028	0.014	-0.031	-0.099	0.044	0.012	0.046	-0.007	0.042	0.008	-0.003	0.019	0.015	0.01
4581	-0.009	-0.008	0.076	0.061	-0.01	-4.493e-05	0.033	-0.015	0.034	0.005	0.035	0.099	0.003	0.024	0.039	-0.013	0.036	0.048	0.039	-0.008	-0.024	0	-0.02	-0.008	-0.028	0.003	-0.069	-0.031	-0.011	-0.044	0.003	-0.024	-7.06e-05	0.025	0	-0.015	-0.012	-0.074	-0.108	0.058	0.027	0.05	-0.011	0.038	0.078	-0.026	0.052	0.053	0.065
4598	-0.003	0.004	0.013	0.01	0.006	0.007	-0.005	0.003	0.044	0.037	0.044	0.034	-0.004	-0.007	-0.004	-0.008	-0.003	0.003	0.009	0.003	-0.013	-0.008	-0.001	-0.002	-0.004	-0.01	-0.016	-0.011	-0.001	0	-0.004	-0.004	0.002	-0.018	0.013	-0.014	0.009	-0.025	-0.067	0.029	0.028	0.052	0.006	0.026	0.029	-0.036	0.005	0.006	0.018
4620	-0.007	-0.01	0.001	0.004	0.001	0.007	-0.004	-0.001	0.03	0.007	0.027	0.017	0.002	-0.004	-0.008	-0.011	0.002	-0.01	0.006	0.001	-0.009	-0.006	0.002	-0.001	-0.007	-0.005	-0.009	-0.006	0.003	-0.015	-0.01	-0.006	0	-0.009	0.015	-0.022	0.003	-0.003	-0.057	0.031	0.015	0.033	-0.006	0.022	0.005	-0.016	-0.002	0.003	0.011
4631	-0.008	-0.007	0.024	0.019	-0.003	0.01	0.014	0.006	0.057	0.033	0.061	0.045	0.006	-0.004	0.007	-0.017	0.007	0.006	0.018	-0.012	-0.019	-0.005	-0.003	-0.002	-0.012	-0.009	-0.046	-0.025	-0.005	-0.009	-0.006	-0.008	0.008	0.006	-0.001	-0.02	-0.005	-0.029	-0.098	0.042	0.04	0.059	0.003	0.044	0.044	-0.036	0.02	0.018	0.028
4642	-0.011	-0.007	0.023	0.013	-0.012	0.006	0.009	-0.002	0.029	0.016	0.037	0.047	0.009	0.012	0.01	-0.003	0.022	0.031	0.02	-0.009	0.007	0.014	0.011	0.006	0.019	0.018	-0.025	0.001	0	-0.013	-0.007	0.003	0.001	0.005	0.002	-0.009	-0.009	-0.018	-0.035	0.007	0.023	0.026	-0.008	0.032	0.046	-0.015	0.018	0.02	0.042
4653	-0.004	-0.003	0.051	0.033	-0.026	0.002	0.006	-0.008	0.045	0.024	0.057	0.049	0.002	0.006	0.009	-0.012	0.036	0.041	0.027	-0.035	-0.014	0.018	0.005	0.016	0.011	0.012	-0.05	-0.021	0.002	-0.019	-0.006	-0.002	0.013	0.029	-0.003	0.01	0.013	-0.034	-0.074	0.021	0.048	0.065	-0.028	0.059	0.065	-0.044	0.025	0.026	0.052
4717	-0.069	-0.069	0.165	0.134	-0.041	0.004	0.069	0.029	0.11	0.049	0.127	0.067	0.012	0.003	0.009	-0.008	0.006	0.011	0.019	-0.063	-0.072	-0.037	-0.055	-0.015	-0.071	-0.02	-0.195	-0.081	0	-0.048	0.001	-0.004	-0.005	0.066	-0.009	-0.02	-0.032	-0.023	-0.084	0.035	0.073	0.068	-0.031	0.073	0.045	-0.042	0.022	0.031	0.044
[truncated: 322 more rows]
[truncated: 438 more columns]

## Sheet: TableS6-Kettunen-LDSC-rP
Metabolites	AcAce	Ace	Ala	Alb	ApoA1	ApoB	Bis.DB.ratio	Bis.FA.ratio	CH2.DB.ratio	Cit	Crea	DB.in.FA	DHA	Est.C	FALen	FAw3	FAw79S	Free.C	Glc	Gln	Gp	HDL.C	HDL.D	IDL.C	IDL.FC	IDL.L	IDL.PL	IDL.P	IDL.TG	Ile	LA	LDL.C	LDL.D	Leu	L.HDL.CE	L.HDL.C	L.HDL.FC	L.HDL.L	L.HDL.PL	L.HDL.P	L.LDL.CE	L.LDL.C	L.LDL.FC	L.LDL.L	L.LDL.PL	L.LDL.P	L.VLDL.CE	L.VLDL.C	L.VLDL.FC
[truncated: 107 more rows]
[truncated: 58 more columns]

[truncated: 2 more sheets: Table1, Table2]
